# Supplementary material for: A tale of two fish: Comparative transcriptomics of resistant and susceptible steelhead following exposure to Ceratonova shasta highlights differences in parasite recognition
Source: PLoS One. 2021 Feb 23;16(2):e0234837. doi: 10.1371/journal.pone.0234837 (PMC7901748; doi:10.1371/journal.pone.0234837)
Supplement: S1 Table — (XLSX) [file pone.0234837.s001.xlsx]

## Sheet: S1 Table
Gene	Primer Sequence (5' to 3')		Product Size (bp)	Primer concentration used	Primer efficiency	GenBank #	Reference
IFN-γ	F: CAACATAGACAAACTGAAAGTCCA		129	4 μM	102.4	GT897806	Bjork et al 2014
	R: ACATCCAGAACCACACTCATCA
IL-10	F: CTACGAGGCTAATGACGAGC		96	5 μM	103.3	AB118099	Bjork et al 2014
	R: GATGCTGTCCATAGCGTGAC
IL-1β	F: CCTGGAGCATCATGGCGTG		179	3 μM	98.2	AJ278242	Gorgoglione et al 2013
	R: GCTGGAGAGTGCTGTGGAAGAACATATAG
TNF-α	F: TGTGTGGGGTCCTCTTAATAGCAGGTC		102	3 μM	92.8	AJ277604	Gorgoglione et al 2013
	R: CCTCAATTTCATCCTGCATCGTTGA
EF1a	F: CAAGGATATCCGTCGTGGCA		327	4 μM	93	AF498320	Gorgoglione et al 2013
	R: ACAGCGAAACGACCAAGAGG
