# Supplementary material for: A tale of two fish: Comparative transcriptomics of resistant and susceptible steelhead following exposure to Ceratonova shasta highlights differences in parasite recognition
Source: PLoS One. 2021 Feb 23;16(2):e0234837. doi: 10.1371/journal.pone.0234837 (PMC7901748; doi:10.1371/journal.pone.0234837)
Supplement: S2 Table — (XLSX) [file pone.0234837.s002.xlsx]

## Sheet: Metadata
This file contains the complete list of differientally expressed genes (DEGs) that were identified in either resistant (res) or susceptible (sus) steelhead (o. mykiss) after exposure to Ceratonova shasta. The contents of each tab are described below:
Res_Gill_1dpe_DEGs: DEGs identified in the gills of resistant fish at 1 day post exposure.
Res_Gill_1dpe_GO_Enrichment: Gene Ontology (GO) enrichment results for all DEGs identified in the previous tab.
Sus_Gill_1dpe_DEGs: DEGs identified in the gills of susceptible fish at 1 day post exposure.
Sus_Gill_1dpe_GO_Enrichment: Gene Ontology (GO) enrichment results for the all DEGs identified in the previous tab.
Res_Intestine_7dpe_DEGs: DEGs identified in the intestine of resistant fish at 7 days post exposure
Sus_Intestine_7dpe_DEGs: DEGs identified in the intestine of susceptible fish at 7 days post exposure
Conrol_Comparison_DEGs: DEGs identified as upregulated in the gills and intestine of resistant control fish compared to susceptible control fish
Sus_Intestine_14dpe_DEGs: DEGs identified in the intestine of susceptible fish at 14 days post exposure
Upregulated_DEGs_14dpe_GO_Terms: GO enrichment results for the DEGs that were upregulated in susceptible fish at 14 dpe.
Downregulated_DEGs_14dpe_GO: GO enrichment results for the DEGs that were downregulated in susceptible fish at 14 dpe.
Sus_Intestine_21dpe_DEGs: DEGs identified in the intestine of susceptible fish at 21 dpe
Upregulated_DEGs_21dpe_GO_Terms: GO enrichment results for DEGs that were upregulated in susceptible fish at 21 dpe
Downregulated_DEGs_21dpe_GO: GO enrichment results for the DEGs that were downregulated in susceptible fish at 21dpe
Column information:
GeneID	Gene ID - from reference genome
gene	Entrez gene ID - from reference genome
product	Predicted protein - from reference genome
Blast.Description	BLAST result - from Blast2GO
baseMean	The average of the normalized counts taken over all samples - From DESeq2
log2FoldChange	log2 fold change in gene expression between groups - From DESeq2
lfcSE	Standard Error of the log-fold change estimate - From DESeq2
stat	Wald statistic - from DESeq2
pvalue	Wald test p-value - from DESeq2
padj	Benjamini-Hochberg adjusted p-value - from DESeq2
SeqName	String of identifiers used to label gene sequences - from reference genome
Length	The length of the gene sequence - from reference genome
X.GO	Number of GO terms assigned to the gene - from Blast2GO
GO.IDs	IDs of the assigned GO terms - from Blast2GO
GO.Names	Names of the assigned GO terms - from Blast2GO
InterPro.GO.IDs	InterPro GO IDs identified for the gene - from Blast2GO
InterPro.IDs	IDs of the assigned InterPro GO terms - from Blast2GO
InterPro.GO.Names	Names of the assigned InterPro GO terms - from Blast2GO
Enzyme.Codes	Any enzyme codes identified for the gene - from Blast2GO
Enzyme.Names	The names of the identified enzyme codes - from Blast2GO

## Sheet: Res_Gill_1dpe_DEGs
GeneID	gene	product	Blast.Description	baseMean	log2FoldChange	lfcSE	stat	pvalue	padj	SeqName	Length	X.GO	GO.IDs	GO.Names	InterPro.GO.IDs	InterPro.IDs	InterPro.GO.Names	Enzyme.Codes	Enzyme.Names
110516728	LOC110516728	GTPase IMAP family member 4-like	GIMA4_HUMANGTPase IMAP family member 4 OS=Homo sapiens OX=9606 GN=GIMAP4 PE=1 SV=1	21.9648	20.3104	3.32758	6.10364	1.04e-09	4.38e-06	ID=gene52609;Dbxref=GeneID:110516728;Name=LOC110516728;gbkey=Gene;gene=LOC110516728;gene_biotype=protein_coding	2744	9	F:GO:0003924; F:GO:0005525; C:GO:0005783; C:GO:0005811; C:GO:0005829; C:GO:0016020; P:GO:0030098; F:GO:0042803; P:GO:0046039	F:GTPase activity; F:GTP binding; C:endoplasmic reticulum; C:lipid droplet; C:cytosol; C:membrane; P:lymphocyte differentiation; F:protein homodimerization activity; P:GTP metabolic process	F:GO:0005525	IPR006703 (PFAM); G3DSA:3.40.50.300 (GENE3D); mobidb-lite (MOBIDB_LITE); mobidb-lite (MOBIDB_LITE); PTHR10903 (PANTHER); PTHR10903:SF61 (PANTHER); IPR006703 (PROSITE_PROFILES); cd01852 (CDD); IPR027417 (SUPERFAMILY)	F:GTP binding	EC:3.6.1.15	Nucleoside-triphosphate phosphatase
110521965	LOC110521965	GTPase IMAP family member 4-like	GIMA4_HUMANGTPase IMAP family member 4 OS=Homo sapiens OX=9606 GN=GIMAP4 PE=1 SV=1	78.4795	7.62131	2.26315	3.36756	0.000758354	0.0390069	ID=gene6971;Dbxref=GeneID:110521965;Name=LOC110521965;gbkey=Gene;gene=LOC110521965;gene_biotype=protein_coding	2561	9	F:GO:0003924; F:GO:0005525; C:GO:0005783; C:GO:0005811; C:GO:0005829; C:GO:0016020; P:GO:0030098; F:GO:0042803; P:GO:0046039	F:GTPase activity; F:GTP binding; C:endoplasmic reticulum; C:lipid droplet; C:cytosol; C:membrane; P:lymphocyte differentiation; F:protein homodimerization activity; P:GTP metabolic process	F:GO:0005525	G3DSA:3.40.50.300 (GENE3D); IPR006703 (PFAM); mobidb-lite (MOBIDB_LITE); mobidb-lite (MOBIDB_LITE); mobidb-lite (MOBIDB_LITE); PTHR10903 (PANTHER); PTHR10903:SF61 (PANTHER); IPR006703 (PROSITE_PROFILES); cd01852 (CDD); IPR027417 (SUPERFAMILY)	F:GTP binding	EC:3.6.1.15	Nucleoside-triphosphate phosphatase
110503859	LOC110503859	tumor suppressor candidate 5 homolog	TARG1_XENTRTrafficking regulator of GLUT4 1 OS=Xenopus tropicalis OX=8364 GN=trarg1 PE=2 SV=1	22.9012	7.43848	1.30885	5.6832	1.32e-08	2.44e-05	ID=gene40347;Dbxref=GeneID:110503859;Name=LOC110503859;gbkey=Gene;gene=LOC110503859;gene_biotype=protein_coding	14058	13	C:GO:0008021; F:GO:0017075; C:GO:0030659; P:GO:0035544; C:GO:0043679; P:GO:0044381; C:GO:0048471; C:GO:0098794; C:GO:0098978; C:GO:0099056; P:GO:0099502; P:GO:0099638; P:GO:1905513	C:synaptic vesicle; F:syntaxin-1 binding; C:cytoplasmic vesicle membrane; P:negative regulation of SNARE complex assembly; C:axon terminus; P:glucose import in response to insulin stimulus; C:perinuclear region of cytoplasm; C:postsynapse; C:glutamatergic synapse; C:integral component of presynaptic membrane; P:calcium-dependent activation of synaptic vesicle fusion; P:endosome to plasma membrane…	no IPS match	no IPS match	no IPS match
110520804	tg	thyroglobulin	DYHC_ONCMYDynein heavy chain (Fragment) OS=Oncorhynchus mykiss OX=8022 PE=2 SV=1	172.127	4.71842	1.16425	4.05275	5.06e-05	0.00699688	ID=gene4335;Dbxref=GeneID:110520804;Name=tg;gbkey=Gene;gene=tg;gene_biotype=protein_coding;partial=true	89365	2	C:GO:0043226; C:GO:0044464	C:organelle; C:cell part	no GO terms	mobidb-lite (MOBIDB_LITE); mobidb-lite (MOBIDB_LITE)	no GO terms
110539046	LOC110539046	uncharacterized protein LOC110539046	uncharacterized protein LOC110539048	46.5589	4.55278	1.04434	4.35948	1.3e-05	0.00279453	ID=gene22978;Dbxref=GeneID:110539046;Name=LOC110539046;gbkey=Gene;gene=LOC110539046;gene_biotype=protein_coding	2693	NA			no GO terms	mobidb-lite (MOBIDB_LITE); PTHR38706 (PANTHER)	no GO terms
110513749	LOC110513749	tripartite motif-containing protein 47-like	TRI13_DANRETripartite motif-containing 13 OS=Danio rerio OX=7955 GN=trim13 PE=2 SV=1	27.8433	4.30817	0.935146	4.60695	4.09e-06	0.00127238	ID=gene49783;Dbxref=GeneID:110513749;Name=LOC110513749;end_range=1245,.;gbkey=Gene;gene=LOC110513749;gene_biotype=protein_coding;partial=true	695	2	C:GO:0005622; F:GO:0008270	C:intracellular; F:zinc ion binding	F:GO:0008270	IPR001841 (SMART); IPR000315 (SMART); IPR013083 (G3DSA:3.30.40.GENE3D); PF15227 (PFAM); G3DSA:3.30.40.200 (GENE3D); G3DSA:3.30.40.90 (GENE3D); IPR000315 (PFAM); IPR038908 (PANTHER); PTHR25462:SF209 (PANTHER); IPR001841 (PROSITE_PROFILES); IPR000315 (PROSITE_PROFILES); IPR000315 (CDD); SSF57850 (SUPERFAMILY); SSF57845 (SUPERFAMILY)	F:zinc ion binding
110511519	lncRNA	lncRNA		2936.53	3.99779	1.22575	3.2615	0.00110823	0.0475797	ID=gene47668;Dbxref=GeneID:110511519;Name=LOC110511519;gbkey=Gene;gene=LOC110511519;gene_biotype=lncRNA	928	NA			no IPS match	no IPS match	no IPS match
110521030	pseudogene	pseudogene	NA	16.2986	3.96945	1.15007	3.45148	0.000557526	0.0325151	ID=gene6981;Dbxref=GeneID:110521030;Name=LOC110521030;gbkey=Gene;gene=LOC110521030;gene_biotype=pseudogene;pseudo=true	NA	NA	NA	NA	NA	NA	NA	NA	NA
110516133	lncRNA	lncRNA		75.0091	3.71056	0.788577	4.70539	2.53e-06	0.000948747	ID=gene52041;Dbxref=GeneID:110516133;Name=LOC110516133;gbkey=Gene;gene=LOC110516133;gene_biotype=lncRNA	1718	NA			no GO terms	mobidb-lite (MOBIDB_LITE)	no GO terms
110523681	LOC110523681	cytosolic purine 5'-nucleotidase-like	5NTC_XENTRCytosolic purine 5'-nucleotidase OS=Xenopus tropicalis OX=8364 GN=nt5c2 PE=2 SV=1	2152.34	3.51709	0.515672	6.8204	9.08e-12	1.34e-07	ID=gene8470;Dbxref=GeneID:110523681;Name=LOC110523681;gbkey=Gene;gene=LOC110523681;gene_biotype=protein_coding	12462	11	F:GO:0000166; C:GO:0005829; P:GO:0006195; F:GO:0008253; P:GO:0016310; P:GO:0016311; F:GO:0042802; P:GO:0046040; P:GO:0046085; F:GO:0046872; F:GO:0050146	F:nucleotide binding; C:cytosol; P:purine nucleotide catabolic process; F:5'-nucleotidase activity; P:phosphorylation; P:dephosphorylation; F:identical protein binding; P:IMP metabolic process; P:adenosine metabolic process; F:metal ion binding; F:nucleoside phosphotransferase activity	no IPS match	no IPS match	no IPS match	EC:3.1.3.41; EC:3.1.3.5; EC:3.1.3.31; EC:2.7.1.77	4-nitrophenylphosphatase; 5'-nucleotidase; Nucleotidase; Nucleoside phosphotransferase
110532572	LOC110532572	E3 ubiquitin-protein ligase TRIM21-like	TRI13_DANRETripartite motif-containing 13 OS=Danio rerio OX=7955 GN=trim13 PE=2 SV=1	19.2479	3.48793	0.800822	4.35544	1.33e-05	0.00280591	ID=gene1200;Dbxref=GeneID:110532572;Name=LOC110532572;gbkey=Gene;gene=LOC110532572;gene_biotype=protein_coding	5976	NA			no GO terms	IPR026625 (PANTHER); PTHR11697:SF193 (PANTHER)	no GO terms
110504217	LOC110504217	potassium channel subfamily K member 10-like	KCNKA_RATPotassium channel subfamily K member 10 OS=Rattus norvegicus OX=10116 GN=Kcnk10 PE=2 SV=1	32.3064	3.47181	0.804957	4.31304	1.61e-05	0.00324032	ID=gene42247;Dbxref=GeneID:110504217;Name=LOC110504217;gbkey=Gene;gene=LOC110504217;gene_biotype=protein_coding	36822	24	P:GO:0003231; F:GO:0005515; C:GO:0005634; C:GO:0005783; P:GO:0007186; P:GO:0007613; C:GO:0008076; P:GO:0009612; C:GO:0009986; P:GO:0010942; F:GO:0015271; C:GO:0016324; F:GO:0019870; F:GO:0022841; P:GO:0030322; C:GO:0043025; C:GO:0044305; P:GO:0048678; P:GO:0060044; P:GO:0071805; P:GO:0090102; C:GO:0097449; P:GO:1900039; P:GO:2000279	P:cardiac ventricle development; F:protein binding; C:nucleus; C:endoplasmic reticulum; P:G protein-coupled receptor signaling pathway; P:memory; C:voltage-gated potassium channel complex; P:response to mechanical stimulus; C:cell surface; P:positive regulation of cell death; F:outward rectifier potassium channel activity; C:apical plasma membrane; F:potassium channel inhibitor activity; F:potass…	no IPS match	no IPS match	no IPS match
110512674	LOC110512674	protein groucho-1-like	TLE3A_DANRETransducin-like enhancer protein 3-A OS=Danio rerio OX=7955 GN=tle3a PE=1 SV=1	53.0271	2.98745	0.570015	5.241	1.6e-07	0.000131229	ID=gene48760;Dbxref=GeneID:110512674;Name=LOC110512674;gbkey=Gene;gene=LOC110512674;gene_biotype=protein_coding;partial=true;start_range=.,47380	3070	10	F:GO:0003714; C:GO:0005634; C:GO:0005667; P:GO:0006355; P:GO:0030099; P:GO:0061056; F:GO:0070491; P:GO:0090090; P:GO:1900052; P:GO:1903507	F:transcription corepressor activity; C:nucleus; C:transcription factor complex; P:regulation of transcription, DNA-templated; P:myeloid cell differentiation; P:sclerotome development; F:repressing transcription factor binding; P:negative regulation of canonical Wnt signaling pathway; P:regulation of retinoic acid biosynthetic process; P:negative regulation of nucleic acid-templated transcription	no IPS match	no IPS match	no IPS match
110515783	LOC110515783	polyadenylate-binding protein 1-A-like	PABPA_XENLAPolyadenylate-binding protein 1-A OS=Xenopus laevis OX=8355 GN=pabpc1-a PE=1 SV=3	446.151	2.91179	0.739074	3.93978	8.16e-05	0.00957357	ID=gene51709;Dbxref=GeneID:110515783;Name=LOC110515783;gbkey=Gene;gene=LOC110515783;gene_biotype=protein_coding;partial=true;start_range=.,220	752	23	F:GO:0003730; C:GO:0005829; C:GO:0005844; P:GO:0006397; P:GO:0006417; F:GO:0008022; F:GO:0008143; F:GO:0008266; P:GO:0008380; F:GO:0008494; C:GO:0010494; C:GO:0030425; P:GO:0031047; F:GO:0031370; F:GO:0043621; P:GO:0045070; C:GO:0045202; P:GO:0048255; P:GO:0060212; P:GO:0060213; C:GO:0071013; C:GO:1990124; P:GO:2000623	F:mRNA 3'-UTR binding; C:cytosol; C:polysome; P:mRNA processing; P:regulation of translation; F:protein C-terminus binding; F:poly(A) binding; F:poly(U) RNA binding; P:RNA splicing; F:translation activator activity; C:cytoplasmic stress granule; C:dendrite; P:gene silencing by RNA; F:eukaryotic initiation factor 4G binding; F:protein self-association; P:positive regulation of viral genome replica…	F:GO:0003723	IPR002004 (SMART); IPR002004 (PFAM); G3DSA:1.10.1900.10 (GENE3D); PTHR24012 (PANTHER); PTHR24012:SF680 (PANTHER); IPR002004 (PROSITE_PROFILES); IPR036053 (SUPERFAMILY)	F:RNA binding
110519841	LOC110519841	probable polypeptide N-acetylgalactosaminyltransferase 8	GLT18_MOUSEPolypeptide N-acetylgalactosaminyltransferase 18 OS=Mus musculus OX=10090 GN=Galnt18 PE=2 SV=1	85.6424	2.89375	0.757516	3.82006	0.000133422	0.0134243	ID=gene55584;Dbxref=GeneID:110519841;Name=LOC110519841;end_range=3401,.;gbkey=Gene;gene=LOC110519841;gene_biotype=protein_coding;partial=true	1728	NA			no GO terms	G3DSA:1.10.8.460 (GENE3D)	no GO terms
110519952	lncRNA	lncRNA	SNX25_HUMANSorting nexin-25 OS=Homo sapiens OX=9606 GN=SNX25 PE=1 SV=2	20.256	2.70532	0.829209	3.26253	0.00110423	0.0475463	ID=gene5190;Dbxref=GeneID:110519952;Name=LOC110519952;gbkey=Gene;gene=LOC110519952;gene_biotype=lncRNA	37135	6	C:GO:0005768; P:GO:0030512; P:GO:0032801; F:GO:0034713; C:GO:0043231; P:GO:0060394	C:endosome; P:negative regulation of transforming growth factor beta receptor signaling pathway; P:receptor catabolic process; F:type I transforming growth factor beta receptor binding; C:intracellular membrane-bounded organelle; P:negative regulation of pathway-restricted SMAD protein phosphorylation	no IPS match	no IPS match	no IPS match
100136705	nhe3	sodium/hydrogen exchanger	NHEB_ONCMYNa(+)/H(+) exchanger beta OS=Oncorhynchus mykiss OX=8022 PE=2 SV=1	42.8628	2.64416	0.599923	4.40749	1.05e-05	0.00245508	ID=gene12831;Dbxref=GeneID:100136705;Name=nhe3;description=sodium/hydrogen	17888	5	P:GO:0006814; P:GO:0006885; F:GO:0015385; C:GO:0016021; P:GO:0055085	P:sodium ion transport; P:regulation of pH; F:sodium:proton antiporter activity; C:integral component of membrane; P:transmembrane transport	P:GO:0006812; P:GO:0006814; P:GO:0006885; F:GO:0015299; F:GO:0015385; C:GO:0016021; P:GO:0055085	IPR004709 (PRINTS); IPR006153 (PFAM); PTHR10110:SF90 (PANTHER); IPR018422 (PANTHER)	P:cation transport; P:sodium ion transport; P:regulation of pH; F:solute:proton antiporter activity; F:sodium:proton antiporter activity; C:integral component of membrane; P:transmembrane transport
110514613	LOC110514613	HORMA domain-containing protein 1-like	HORM1_DANREHORMA domain-containing protein 1 OS=Danio rerio OX=7955 GN=hormad1 PE=2 SV=1	28.3593	2.57853	0.606852	4.24902	2.15e-05	0.00396946	ID=gene4848;Dbxref=GeneID:110514613;Name=LOC110514613;gbkey=Gene;gene=LOC110514613;gene_biotype=protein_coding	14735	4	F:GO:0003677; P:GO:0006313; P:GO:0015074; P:GO:1903046	F:DNA binding; P:transposition, DNA-mediated; P:DNA integration; P:meiotic cell cycle process	F:GO:0003677; P:GO:0006313; P:GO:0015074	IPR036388 (G3DSA:1.10.10.GENE3D); IPR002492 (PFAM); G3DSA:3.30.420.470 (GENE3D); IPR038717 (PFAM); PTHR23022 (PANTHER); PTHR23022:SF92 (PANTHER); IPR009057 (SUPERFAMILY)	F:DNA binding; P:transposition, DNA-mediated; P:DNA integration
110535453	LOC110535453	collagen alpha-1(VI) chain-like	CO6A1_MOUSECollagen alpha-1(VI) chain OS=Mus musculus OX=10090 GN=Col6a1 PE=1 SV=1	44.0245	2.39541	0.597741	4.00743	6.14e-05	0.0078882	ID=gene1747;Dbxref=GeneID:110535453;Name=LOC110535453;gbkey=Gene;gene=LOC110535453;gene_biotype=protein_coding	9173	NA			no GO terms	IPR036465 (G3DSA:3.40.50.GENE3D); IPR002035 (PFAM); PTHR44172:SF3 (PANTHER); PTHR44172 (PANTHER); IPR036465 (SUPERFAMILY)	no GO terms
110522489	LOC110522489	heat shock protein HSP 90-alpha 1	H90A1_DANREHeat shock protein HSP 90-alpha 1 OS=Danio rerio OX=7955 GN=hsp90a.1 PE=1 SV=3	166.216	2.36846	0.561901	4.21508	2.5e-05	0.00450373	ID=gene7528;Dbxref=GeneID:110522489;Name=LOC110522489;gbkey=Gene;gene=LOC110522489;gene_biotype=protein_coding	5373	3	F:GO:0005524; P:GO:0006457; F:GO:0051082	F:ATP binding; P:protein folding; F:unfolded protein binding	F:GO:0005524; P:GO:0006457; F:GO:0051082	IPR037196 (G3DSA:1.20.120.GENE3D); G3DSA:3.40.50.11260 (GENE3D); IPR001404 (PFAM); PTHR11528:SF52 (PANTHER); IPR001404 (PANTHER); IPR020568 (SUPERFAMILY)	F:ATP binding; P:protein folding; F:unfolded protein binding
110485106	LOC110485106	keratin, type I cytoskeletal 47 kDa-like	K1C13_ONCMYKeratin, type I cytoskeletal 13 OS=Oncorhynchus mykiss OX=8022 GN=krt13 PE=2 SV=1	27.4101	2.33983	0.616975	3.79243	0.000149182	0.0144687	ID=gene23852;Dbxref=GeneID:110485106;Name=LOC110485106;gbkey=Gene;gene=LOC110485106;gene_biotype=protein_coding	5492	2	F:GO:0005198; C:GO:0005882	F:structural molecule activity; C:intermediate filament	no IPS match	no IPS match	no IPS match
110494553	LOC110494553	short transient receptor potential channel 4-associated protein-like	TP4AP_HUMANShort transient receptor potential channel 4-associated protein OS=Homo sapiens OX=9606 GN=TRPC4AP PE=1 SV=2	29.4858	2.3375	0.440108	5.31121	1.09e-07	0.000103917	ID=gene32269;Dbxref=GeneID:110494553;Name=LOC110494553;gbkey=Gene;gene=LOC110494553;gene_biotype=protein_coding	12378	8	F:GO:0005262; C:GO:0005886; P:GO:0006511; P:GO:0016567; F:GO:0019902; C:GO:0031464; P:GO:0048820; P:GO:0070588	F:calcium channel activity; C:plasma membrane; P:ubiquitin-dependent protein catabolic process; P:protein ubiquitination; F:phosphatase binding; C:Cul4A-RING E3 ubiquitin ligase complex; P:hair follicle maturation; P:calcium ion transmembrane transport	P:GO:0006511; C:GO:0031464	IPR022162 (PANTHER)	P:ubiquitin-dependent protein catabolic process; C:Cul4A-RING E3 ubiquitin ligase complex
110518567	lncRNA	lncRNA	YLAT2_DANREY+L amino acid transporter 2 OS=Danio rerio OX=7955 GN=slc7a6 PE=2 SV=1	26.4403	2.14427	0.504572	4.24968	2.14e-05	0.00396946	ID=gene54366;Dbxref=GeneID:110518567;Name=LOC110518567;gbkey=Gene;gene=LOC110518567;gene_biotype=lncRNA	574	5	C:GO:0005886; P:GO:0006865; F:GO:0015179; C:GO:0044425; P:GO:0055085	C:plasma membrane; P:amino acid transport; F:L-amino acid transmembrane transporter activity; C:membrane part; P:transmembrane transport	no IPS match	no IPS match	no IPS match
110532736	LOC110532736	myeloperoxidase-like	PERM_HUMANMyeloperoxidase OS=Homo sapiens OX=9606 GN=MPO PE=1 SV=1	75.0404	2.04215	0.521066	3.91917	8.89e-05	0.0101636	ID=gene17128;Dbxref=GeneID:110532736;Name=LOC110532736;gbkey=Gene;gene=LOC110532736;gene_biotype=protein_coding;partial=true	9645	21	P:GO:0001580; P:GO:0001818; P:GO:0001878; P:GO:0002149; P:GO:0002679; F:GO:0004601; C:GO:0005615; C:GO:0005634; F:GO:0008201; C:GO:0016323; P:GO:0019430; P:GO:0034374; C:GO:0034774; C:GO:0042582; P:GO:0042742; P:GO:0042744; P:GO:0043066; P:GO:0043312; P:GO:0044130; P:GO:0050832; P:GO:0055114	P:detection of chemical stimulus involved in sensory perception of bitter taste; P:negative regulation of cytokine production; P:response to yeast; P:hypochlorous acid biosynthetic process; P:respiratory burst involved in defense response; F:peroxidase activity; C:extracellular space; C:nucleus; F:heparin binding; C:basolateral plasma membrane; P:removal of superoxide radicals; P:low-density lipo…	no IPS match	no IPS match	no IPS match	EC:1.11.1.7	Peroxidase
110529845	LOC110529845	heat shock protein HSP 90-alpha 1-like	H90A1_DANREHeat shock protein HSP 90-alpha 1 OS=Danio rerio OX=7955 GN=hsp90a.1 PE=1 SV=3	261.865	2.02623	0.505873	4.00541	6.19e-05	0.00789393	ID=gene14362;Dbxref=GeneID:110529845;Name=LOC110529845;gbkey=Gene;gene=LOC110529845;gene_biotype=protein_coding	7732	40	P:GO:0001568; F:GO:0003677; F:GO:0005524; C:GO:0005576; C:GO:0005634; C:GO:0005829; C:GO:0005886; P:GO:0006313; P:GO:0006457; P:GO:0007517; C:GO:0009986; P:GO:0010038; P:GO:0015074; F:GO:0016887; F:GO:0019901; C:GO:0030018; F:GO:0030235; P:GO:0030240; P:GO:0030241; P:GO:0030511; C:GO:0031672; P:GO:0032435; P:GO:0034605; C:GO:0034751; C:GO:0042470; F:GO:0042803; C:GO:0043025; C:GO:0043209; P:GO:00…	P:blood vessel development; F:DNA binding; F:ATP binding; C:extracellular region; C:nucleus; C:cytosol; C:plasma membrane; P:transposition, DNA-mediated; P:protein folding; P:muscle organ development; C:cell surface; P:response to metal ion; P:DNA integration; F:ATPase activity; F:protein kinase binding; C:Z disc; F:nitric-oxide synthase regulator activity; P:skeletal muscle thin filament assembl…	F:GO:0003677; P:GO:0006313; P:GO:0015074	IPR038717 (PFAM); IPR036388 (G3DSA:1.10.10.GENE3D); IPR002492 (PFAM); G3DSA:3.30.420.470 (GENE3D); PTHR23022 (PANTHER); PTHR23022:SF92 (PANTHER); IPR009057 (SUPERFAMILY)	F:DNA binding; P:transposition, DNA-mediated; P:DNA integration	EC:3.6.1.3; EC:3.6.1.15	Adenosinetriphosphatase; Nucleoside-triphosphate phosphatase
110537609	LOC110537609	zinc finger and BTB domain-containing protein 16-A	ZB16A_DANREZinc finger and BTB domain-containing protein 16-A OS=Danio rerio OX=7955 GN=zbtb16a PE=1 SV=1	444.708	1.90412	0.382589	4.97693	6.46e-07	0.000367493	ID=gene21556;Dbxref=GeneID:110537609;Name=LOC110537609;gbkey=Gene;gene=LOC110537609;gene_biotype=protein_coding	12660	15	F:GO:0003677; C:GO:0005634; C:GO:0005737; P:GO:0008593; P:GO:0016567; P:GO:0021767; P:GO:0021854; P:GO:0021879; P:GO:0021954; P:GO:0032481; P:GO:0045892; F:GO:0046872; P:GO:0050767; P:GO:0071679; P:GO:0097150	F:DNA binding; C:nucleus; C:cytoplasm; P:regulation of Notch signaling pathway; P:protein ubiquitination; P:mammillary body development; P:hypothalamus development; P:forebrain neuron differentiation; P:central nervous system neuron development; P:positive regulation of type I interferon production; P:negative regulation of transcription, DNA-templated; F:metal ion binding; P:regulation of neurog…	no GO terms	mobidb-lite (MOBIDB_LITE)	no GO terms
110515910	LOC110515910	Krueppel-like factor 1	SP8_DANRETranscription factor Sp8 OS=Danio rerio OX=7955 GN=sp8b PE=2 SV=1	59.2145	1.87787	0.413981	4.53613	5.73e-06	0.00162967	ID=gene51830;Dbxref=GeneID:110515910;Name=LOC110515910;gbkey=Gene;gene=LOC110515910;gene_biotype=protein_coding	1623	1	F:GO:0003676	F:nucleic acid binding	F:GO:0003676	IPR013087 (SMART); G3DSA:3.30.160.60 (GENE3D); mobidb-lite (MOBIDB_LITE); mobidb-lite (MOBIDB_LITE); mobidb-lite (MOBIDB_LITE); mobidb-lite (MOBIDB_LITE); PTHR45261 (PANTHER); IPR013087 (PROSITE_PROFILES); IPR036236 (SUPERFAMILY)	F:nucleic acid binding
110488928	LOC110488928	teneurin-3-like	TEN3_DANRETeneurin-3 OS=Danio rerio OX=7955 GN=tenm3 PE=2 SV=2	169.116	1.81033	0.501933	3.60671	0.000310104	0.0227623	ID=gene26896;Dbxref=GeneID:110488928;Name=LOC110488928;gbkey=Gene;gene=LOC110488928;gene_biotype=protein_coding	165498	1	P:GO:0097264	P:self proteolysis	no GO terms	G3DSA:2.180.10.10 (GENE3D); IPR022385 (TIGRFAM); PTHR11219:SF63 (PANTHER); PTHR11219 (PANTHER)	no GO terms
110523164	LOC110523164	carbonic anhydrase 9-like	CAH2_TRIHKCarbonic anhydrase 2 OS=Tribolodon hakonensis OX=151740 GN=ca2 PE=2 SV=3	14.3489	1.77424	0.440488	4.0279	5.63e-05	0.00740384	ID=gene7890;Dbxref=GeneID:110523164;Name=LOC110523164;gbkey=Gene;gene=LOC110523164;gene_biotype=protein_coding;partial=true	21077	6	F:GO:0004089; C:GO:0005737; C:GO:0005886; P:GO:0015670; P:GO:0042539; F:GO:0046872	F:carbonate dehydratase activity; C:cytoplasm; C:plasma membrane; P:carbon dioxide transport; P:hypotonic salinity response; F:metal ion binding	no IPS match	no IPS match	no IPS match	EC:4.2.1.1	Carbonic anhydrase
110536013	LOC110536013	uncharacterized protein LOC110536013	Transposable element Tcb1 transposase	19.881	1.75915	0.528965	3.32565	0.000882119	0.0426292	ID=gene1825;Dbxref=GeneID:110536013;Name=LOC110536013;gbkey=Gene;gene=LOC110536013;gene_biotype=protein_coding	12723	6	F:GO:0003677; F:GO:0003779; P:GO:0006313; P:GO:0015074; P:GO:0016192; P:GO:0045010	F:DNA binding; F:actin binding; P:transposition, DNA-mediated; P:DNA integration; P:vesicle-mediated transport; P:actin nucleation	no GO terms	mobidb-lite (MOBIDB_LITE); mobidb-lite (MOBIDB_LITE); mobidb-lite (MOBIDB_LITE); mobidb-lite (MOBIDB_LITE)	no GO terms
110487421	LOC110487421	NLR family CARD domain-containing protein 3-like	NLRC5_ICTPUProtein NLRC5 OS=Ictalurus punctatus OX=7998 GN=nlrc5 PE=2 SV=1	425.963	1.72941	0.521702	3.31494	0.000916616	0.0429977	ID=gene25226;Dbxref=GeneID:110487421;Name=LOC110487421;gbkey=Gene;gene=LOC110487421;gene_biotype=protein_coding	50142	NA			no GO terms	IPR029495 (SMART); IPR029495 (PFAM); IPR041075 (PFAM); G3DSA:3.40.50.300 (GENE3D); IPR041267 (PFAM); IPR007111 (PFAM); PTHR24106:SF151 (PANTHER); PTHR24106 (PANTHER); IPR007111 (PROSITE_PROFILES); IPR027417 (SUPERFAMILY)	no GO terms
110521635	LOC110521635	uncharacterized protein LOC110521635	CRYD_DANRECryptochrome DASH OS=Danio rerio OX=7955 GN=cry-dash PE=2 SV=2	26.5425	1.70142	0.407542	4.17482	2.98e-05	0.00504092	ID=gene667;Dbxref=GeneID:110521635;Name=LOC110521635;gbkey=Gene;gene=LOC110521635;gene_biotype=protein_coding	6895	5	P:GO:0000719; F:GO:0003684; F:GO:0003904; P:GO:0045892; F:GO:0050660	P:photoreactive repair; F:damaged DNA binding; F:deoxyribodipyrimidine photo-lyase activity; P:negative regulation of transcription, DNA-templated; F:flavin adenine dinucleotide binding	no GO terms	IPR014729 (G3DSA:3.40.50.GENE3D); IPR006050 (PFAM); mobidb-lite (MOBIDB_LITE); mobidb-lite (MOBIDB_LITE); mobidb-lite (MOBIDB_LITE); mobidb-lite (MOBIDB_LITE); PTHR11455:SF18 (PANTHER); PTHR11455 (PANTHER); IPR006050 (PROSITE_PROFILES); IPR036155 (SUPERFAMILY)	no GO terms	EC:4.1.99.3; EC:4.1.99	Deoxyribodipyrimidine photo-lyase; Carbon-carbon lyases
110512697	LOC110512697	tumor necrosis factor alpha-induced protein 8-like protein 3	TP8L3_DANRETumor necrosis factor alpha-induced protein 8-like protein 3 OS=Danio rerio OX=7955 GN=tnfaip8l3 PE=2 SV=1	30.2676	1.68876	0.46334	3.64475	0.000267656	0.0208905	ID=gene48781;Dbxref=GeneID:110512697;Name=LOC110512697;gbkey=Gene;gene=LOC110512697;gene_biotype=protein_coding	601	1	P:GO:0042981	P:regulation of apoptotic process	P:GO:0042981	IPR038355 (G3DSA:1.20.1440.GENE3D); IPR008477 (PFAM); PTHR12757:SF5 (PANTHER); IPR008477 (PANTHER)	P:regulation of apoptotic process
110539112	lncRNA	lncRNA	RNA-directed DNA polymerase from mobile element jockey-like	23.2042	1.68093	0.466167	3.60586	0.000311125	0.0227806	ID=gene21877;Dbxref=GeneID:110539112;Name=LOC110539112;gbkey=Gene;gene=LOC110539112;gene_biotype=lncRNA	10785	NA			no GO terms	PTHR33332 (PANTHER)	no GO terms
110487732	LOC110487732	cystine/glutamate transporter-like	YLAT2_DANREY+L amino acid transporter 2 OS=Danio rerio OX=7955 GN=slc7a6 PE=2 SV=1	215.664	1.6789	0.366103	4.58586	4.52e-06	0.00135271	ID=gene26770;Dbxref=GeneID:110487732;Name=LOC110487732;gbkey=Gene;gene=LOC110487732;gene_biotype=protein_coding	9345	5	C:GO:0005886; P:GO:0006865; F:GO:0015179; C:GO:0044425; P:GO:0055085	C:plasma membrane; P:amino acid transport; F:L-amino acid transmembrane transporter activity; C:membrane part; P:transmembrane transport	no GO terms	mobidb-lite (MOBIDB_LITE)	no GO terms
110497539	LOC110497539	integral membrane protein GPR137B-like	G137B_HUMANIntegral membrane protein GPR137B OS=Homo sapiens OX=9606 GN=GPR137B PE=2 SV=1	22.2017	1.67627	0.390603	4.2915	1.77e-05	0.0034767	ID=gene35059;Dbxref=GeneID:110497539;Name=LOC110497539;gbkey=Gene;gene=LOC110497539;gene_biotype=protein_coding	30261	5	F:GO:0003677; C:GO:0005765; C:GO:0005887; P:GO:0006313; P:GO:0015074	F:DNA binding; C:lysosomal membrane; C:integral component of plasma membrane; P:transposition, DNA-mediated; P:DNA integration	F:GO:0003677; P:GO:0006313; P:GO:0015074	G3DSA:3.30.420.470 (GENE3D); IPR038717 (PFAM); IPR002492 (PFAM); mobidb-lite (MOBIDB_LITE); PTHR23022:SF92 (PANTHER); PTHR23022 (PANTHER)	F:DNA binding; P:transposition, DNA-mediated; P:DNA integration
110523889	LOC110523889	BCL2/adenovirus E1B 19 kDa protein-interacting protein 3-like	BNI3L_MOUSEBCL2/adenovirus E1B 19 kDa protein-interacting protein 3-like OS=Mus musculus OX=10090 GN=Bnip3l PE=1 SV=1	942.958	1.66851	0.286895	5.81573	6.04e-09	1.62e-05	ID=gene8710;Dbxref=GeneID:110523889;Name=LOC110523889;gbkey=Gene;gene=LOC110523889;gene_biotype=protein_coding;partial=true	11146	6	F:GO:0003677; F:GO:0005381; P:GO:0006313; P:GO:0015074; C:GO:0016021; P:GO:0034755	F:DNA binding; F:iron ion transmembrane transporter activity; P:transposition, DNA-mediated; P:DNA integration; C:integral component of membrane; P:iron ion transmembrane transport	no IPS match	no IPS match	no IPS match
110534376	LOC110534376	LOW QUALITY PROTEIN: mucin-2-like	PREDICTED: mucin-5AC-like	1846.12	1.66652	0.361537	4.60954	4.04e-06	0.00126997	ID=gene18609;Dbxref=GeneID:110534376;Name=LOC110534376;gbkey=Gene;gene=LOC110534376;gene_biotype=protein_coding	6326	NA			no GO terms	mobidb-lite (MOBIDB_LITE); mobidb-lite (MOBIDB_LITE); mobidb-lite (MOBIDB_LITE); mobidb-lite (MOBIDB_LITE); mobidb-lite (MOBIDB_LITE); mobidb-lite (MOBIDB_LITE)	no GO terms
110526308	slc22a31	putative solute carrier family 22 member 31	S22AH_MOUSESolute carrier family 22 member 17 OS=Mus musculus OX=10090 GN=Slc22a17 PE=2 SV=2	83.9744	1.66387	0.475166	3.50166	0.000462376	0.028882	ID=gene11121;Dbxref=GeneID:110526308;Name=slc22a31;gbkey=Gene;gene=slc22a31;gene_biotype=protein_coding	20055	5	C:GO:0005887; P:GO:0006811; P:GO:0006879; F:GO:0022857; C:GO:0031301	C:integral component of plasma membrane; P:ion transport; P:cellular iron ion homeostasis; F:transmembrane transporter activity; C:integral component of organelle membrane	no GO terms	mobidb-lite (MOBIDB_LITE); mobidb-lite (MOBIDB_LITE)	no GO terms
110500672	LOC110500672	uncharacterized protein LOC110500672	uncharacterized protein LOC110500672	566.212	1.64342	0.286699	5.73221	9.91e-09	1.97e-05	ID=gene37986;Dbxref=GeneID:110500672;Name=LOC110500672;gbkey=Gene;gene=LOC110500672;gene_biotype=protein_coding	1564	NA			no IPS match	no IPS match	no IPS match
110510716	LOC110510716	uncharacterized protein LOC110510716	NLRP3_MOUSENACHT, LRR and PYD domains-containing protein 3 OS=Mus musculus OX=10090 GN=Nlrp3 PE=1 SV=1	173.289	1.62783	0.425409	3.8265	0.000129978	0.0132582	ID=gene46897;Dbxref=GeneID:110510716;Name=LOC110510716;gbkey=Gene;gene=LOC110510716;gene_biotype=protein_coding;partial=true;start_range=.,47	40121	NA			no IPS match	no IPS match	no IPS match
110497046	LOC110497046	LOW QUALITY PROTEIN: gastrula zinc finger protein XlCGF28.1-like	DRL_DANREZinc finger protein draculin OS=Danio rerio OX=7955 GN=drl PE=2 SV=2	22.681	1.61442	0.486097	3.32119	0.00089634	0.0426292	ID=gene33079;Dbxref=GeneID:110497046;Name=LOC110497046;end_range=8191413,.;gbkey=Gene;gene=LOC110497046;gene_biotype=protein_coding;partial=true	13265	5	F:GO:0000977; F:GO:0000981; P:GO:0001702; C:GO:0005634; P:GO:0045893	F:RNA polymerase II regulatory region sequence-specific DNA binding; F:DNA-binding transcription factor activity, RNA polymerase II-specific; P:gastrulation with mouth forming second; C:nucleus; P:positive regulation of transcription, DNA-templated	F:GO:0003676	IPR013087 (SMART); IPR013087 (PFAM); G3DSA:3.30.160.60 (GENE3D); G3DSA:3.30.160.60 (GENE3D); G3DSA:3.30.160.60 (GENE3D); G3DSA:3.30.160.60 (GENE3D); G3DSA:3.30.160.60 (GENE3D); IPR017114 (PIRSF); PTHR44428 (PANTHER); IPR013087 (PROSITE_PROFILES); IPR013087 (PROSITE_PROFILES); IPR013087 (PROSITE_PROFILES); IPR013087 (PROSITE_PROFILES); IPR013087 (PROSITE_PROFILES); IPR013087 (PROSITE_PROFILES); IP…	F:nucleic acid binding
100136017	LOC100136017	collagenase 3	MMP8_RATNeutrophil collagenase OS=Rattus norvegicus OX=10116 GN=Mmp8 PE=2 SV=1	7679.25	1.60819	0.339374	4.7387	2.15e-06	0.000883721	ID=gene17876;Dbxref=GeneID:100136017;Name=LOC100136017;gbkey=Gene;gene=LOC100136017;gene_biotype=protein_coding	4734	21	P:GO:0001958; F:GO:0004222; F:GO:0004252; F:GO:0005509; F:GO:0005518; C:GO:0005615; P:GO:0006508; F:GO:0008270; P:GO:0010628; P:GO:0022617; P:GO:0030574; C:GO:0031012; P:GO:0032693; P:GO:0032755; P:GO:0035987; P:GO:0043388; P:GO:0045429; P:GO:0046330; P:GO:1901224; P:GO:1903980; P:GO:1904469	P:endochondral ossification; F:metalloendopeptidase activity; F:serine-type endopeptidase activity; F:calcium ion binding; F:collagen binding; C:extracellular space; P:proteolysis; F:zinc ion binding; P:positive regulation of gene expression; P:extracellular matrix disassembly; P:collagen catabolic process; C:extracellular matrix; P:negative regulation of interleukin-10 production; P:positive reg…	no IPS match	no IPS match	no IPS match	EC:3.4.21; EC:3.4.24	Acting on peptide bonds (peptidases); Acting on peptide bonds (peptidases)
110522924	pseudogene	pseudogene	NA	16.301	1.59248	0.487005	3.26995	0.00107567	0.0468633	ID=gene8501;Dbxref=GeneID:110522924;Name=LOC110522924;gbkey=Gene;gene=LOC110522924;gene_biotype=pseudogene;pseudo=true	NA	NA	NA	NA	NA	NA	NA	NA	NA
110492088	lncRNA	lncRNA	---NA---	59.7481	1.54254	0.329414	4.68268	2.83e-06	0.0010424	ID=gene29781;Dbxref=GeneID:110492088;Name=LOC110492088;gbkey=Gene;gene=LOC110492088;gene_biotype=lncRNA	5185	NA			no IPS match	no IPS match	no IPS match
110533168	LOC110533168	mucin-2-like	unnamed protein product	1747.81	1.54006	0.296581	5.1927	2.07e-07	0.000165707	ID=gene18607;Dbxref=GeneID:110533168;Name=LOC110533168;gbkey=Gene;gene=LOC110533168;gene_biotype=protein_coding	7247	4	F:GO:0003677; P:GO:0006313; P:GO:0015074; C:GO:0016021	F:DNA binding; P:transposition, DNA-mediated; P:DNA integration; C:integral component of membrane	no GO terms	mobidb-lite (MOBIDB_LITE); mobidb-lite (MOBIDB_LITE); mobidb-lite (MOBIDB_LITE); mobidb-lite (MOBIDB_LITE)	no GO terms
110530618	LOC110530618	large neutral amino acids transporter small subunit 2-like	YLAT2_DANREY+L amino acid transporter 2 OS=Danio rerio OX=7955 GN=slc7a6 PE=2 SV=1	1687.13	1.49079	0.307641	4.84586	1.26e-06	0.000601466	ID=gene15228;Dbxref=GeneID:110530618;Name=LOC110530618;gbkey=Gene;gene=LOC110530618;gene_biotype=protein_coding	19311	4	F:GO:0003677; P:GO:0006313; P:GO:0015074; C:GO:0016020	F:DNA binding; P:transposition, DNA-mediated; P:DNA integration; C:membrane	F:GO:0003677; P:GO:0006313; P:GO:0015074	IPR002492 (PFAM); G3DSA:3.30.420.470 (GENE3D); IPR038717 (PFAM); IPR036388 (G3DSA:1.10.10.GENE3D); PTHR23022:SF92 (PANTHER); PTHR23022 (PANTHER); IPR009057 (SUPERFAMILY)	F:DNA binding; P:transposition, DNA-mediated; P:DNA integration
110522488	LOC110522488	heat shock protein HSP 90-alpha	H90A1_DANREHeat shock protein HSP 90-alpha 1 OS=Danio rerio OX=7955 GN=hsp90a.1 PE=1 SV=3	896.54	1.48393	0.306867	4.83573	1.33e-06	0.000622888	ID=gene7529;Dbxref=GeneID:110522488;Name=LOC110522488;gbkey=Gene;gene=LOC110522488;gene_biotype=protein_coding	7119	3	F:GO:0005524; P:GO:0006457; F:GO:0051082	F:ATP binding; P:protein folding; F:unfolded protein binding	F:GO:0005524; P:GO:0006457; F:GO:0051082	IPR001404 (PFAM); G3DSA:3.40.50.11260 (GENE3D); IPR037196 (G3DSA:1.20.120.GENE3D); PTHR11528:SF50 (PANTHER); IPR001404 (PANTHER); IPR020568 (SUPERFAMILY)	F:ATP binding; P:protein folding; F:unfolded protein binding
110525433	pseudogene	pseudogene	NA	28.7618	1.47726	0.403867	3.65779	0.0002544	0.0203376	ID=gene10173;Dbxref=GeneID:110525433;Name=LOC110525433;gbkey=Gene;gene=LOC110525433;gene_biotype=pseudogene;pseudo=true	NA	NA	NA	NA	NA	NA	NA	NA	NA
110504077	LOC110504077	serpin H1-like	SERP3_DANREProbable serpin E3 OS=Danio rerio OX=7955 GN=serpine3 PE=3 SV=1	2068.58	1.45017	0.290909	4.98496	6.2e-07	0.000359456	ID=gene40574;Dbxref=GeneID:110504077;Name=LOC110504077;gbkey=Gene;gene=LOC110504077;gene_biotype=protein_coding	4089	3	F:GO:0004867; F:GO:0005518; C:GO:0005615	F:serine-type endopeptidase inhibitor activity; F:collagen binding; C:extracellular space	F:GO:0004867; F:GO:0005518; C:GO:0005615	IPR023796 (PFAM); G3DSA:3.30.497.10 (GENE3D); IPR000215 (PANTHER); IPR033547 (PTHR11461:PANTHER); IPR036186 (SUPERFAMILY)	F:serine-type endopeptidase inhibitor activity; F:collagen binding; C:extracellular space
100136325	LOC100136325	tapasin	TPSN_CHICKTapasin OS=Gallus gallus OX=9031 GN=TAPBP PE=2 SV=2	158.779	1.44908	0.261908	5.53276	3.15e-08	4.44e-05	ID=gene26103;Dbxref=GeneID:100136325;Name=LOC100136325;gbkey=Gene;gene=LOC100136325;gene_biotype=protein_coding	5374	7	F:GO:0005515; P:GO:0009987; C:GO:0043227; C:GO:0044425; C:GO:0044444; C:GO:0044446; P:GO:0048002	F:protein binding; P:cellular process; C:membrane-bounded organelle; C:membrane part; C:cytoplasmic part; C:intracellular organelle part; P:antigen processing and presentation of peptide antigen	no IPS match	no IPS match	no IPS match
110537344	LOC110537344	sodium channel subunit beta-4-like	SCN4B_MOUSESodium channel subunit beta-4 OS=Mus musculus OX=10090 GN=Scn4b PE=1 SV=1	27.4244	1.44473	0.412299	3.50409	0.000458174	0.0287363	ID=gene21278;Dbxref=GeneID:110537344;Name=LOC110537344;gbkey=Gene;gene=LOC110537344;gene_biotype=protein_coding;partial=true	18406	12	C:GO:0001518; P:GO:0010765; C:GO:0014704; F:GO:0017080; F:GO:0044325; P:GO:0060307; P:GO:0086002; F:GO:0086006; P:GO:0086012; P:GO:0086016; P:GO:0086091; P:GO:2000649	C:voltage-gated sodium channel complex; P:positive regulation of sodium ion transport; C:intercalated disc; F:sodium channel regulator activity; F:ion channel binding; P:regulation of ventricular cardiac muscle cell membrane repolarization; P:cardiac muscle cell action potential involved in contraction; F:voltage-gated sodium channel activity involved in cardiac muscle cell action potential; P:me…	no IPS match	no IPS match	no IPS match
110485505	LOC110485505	Fc receptor-like protein 5	Fc receptor-like protein 5 isoform X1	22.3867	1.4272	0.348769	4.09211	4.27e-05	0.00625974	ID=gene23392;Dbxref=GeneID:110485505;Name=LOC110485505;gbkey=Gene;gene=LOC110485505;gene_biotype=protein_coding	2084	1	C:GO:0016021	C:integral component of membrane	no GO terms	IPR003599 (SMART); IPR013783 (G3DSA:2.60.40.GENE3D); PF13927 (PFAM); IPR007110 (PROSITE_PROFILES); cd00096 (CDD); IPR036179 (SUPERFAMILY)	no GO terms
100135844	hsp47	heat shock protein 47 precursor	SERP3_DANREProbable serpin E3 OS=Danio rerio OX=7955 GN=serpine3 PE=3 SV=1	8453.44	1.42499	0.263487	5.40819	6.37e-08	7.24e-05	ID=gene44177;Dbxref=GeneID:100135844;Name=hsp47;description=heat	4671	3	F:GO:0004867; F:GO:0005518; C:GO:0005615	F:serine-type endopeptidase inhibitor activity; F:collagen binding; C:extracellular space	F:GO:0004867; F:GO:0005518; C:GO:0005615	G3DSA:3.30.497.10 (GENE3D); IPR023796 (PFAM); IPR033547 (PTHR11461:PANTHER); IPR000215 (PANTHER); IPR036186 (SUPERFAMILY)	F:serine-type endopeptidase inhibitor activity; F:collagen binding; C:extracellular space
110510148	LOC110510148	hypoxia-inducible factor 1-alpha-like	HIF1A_ONCMYHypoxia-inducible factor 1-alpha OS=Oncorhynchus mykiss OX=8022 GN=hif1a PE=2 SV=1	737.308	1.4152	0.277128	5.10666	3.28e-07	0.000233778	ID=gene46343;Dbxref=GeneID:110510148;Name=LOC110510148;gbkey=Gene;gene=LOC110510148;gene_biotype=protein_coding	18100	4	F:GO:0003677; C:GO:0005623; P:GO:0006313; P:GO:0015074	F:DNA binding; C:cell; P:transposition, DNA-mediated; P:DNA integration	no GO terms	IPR000477 (PFAM); PTHR45030 (PANTHER); IPR000477 (PROSITE_PROFILES); cd01650 (CDD); SSF56672 (SUPERFAMILY)	no GO terms
110486112	LOC110486112	PH domain-containing protein DDB_G0287875-like	PH domain-containing protein DDB_G0287875-like	58.1538	1.41357	0.388276	3.64063	0.00027197	0.0210056	ID=gene24161;Dbxref=GeneID:110486112;Name=LOC110486112;gbkey=Gene;gene=LOC110486112;gene_biotype=protein_coding	3254	NA			no GO terms	mobidb-lite (MOBIDB_LITE); mobidb-lite (MOBIDB_LITE)	no GO terms
110533623	lncRNA	lncRNA	TBX6L_DANRET-box transcription factor TBX6L OS=Danio rerio OX=7955 GN=tbx6l PE=2 SV=1	61.2886	1.40254	0.35995	3.89649	9.76e-05	0.0108127	ID=gene17811;Dbxref=GeneID:110533623;Name=LOC110533623;gbkey=Gene;gene=LOC110533623;gene_biotype=lncRNA	25482	46	P:GO:0000028; C:GO:0000785; F:GO:0000978; F:GO:0000981; F:GO:0001103; P:GO:0001756; P:GO:0001947; P:GO:0003146; P:GO:0003190; P:GO:0003205; P:GO:0003294; P:GO:0003342; P:GO:0003344; F:GO:0005525; C:GO:0005634; C:GO:0005743; C:GO:0005759; P:GO:0007155; P:GO:0008016; P:GO:0008283; C:GO:0015629; F:GO:0019843; P:GO:0021523; P:GO:0021538; P:GO:0021554; P:GO:0021982; P:GO:0030903; C:GO:0032993; P:GO:00…	P:ribosomal small subunit assembly; C:chromatin; F:RNA polymerase II proximal promoter sequence-specific DNA binding; F:DNA-binding transcription factor activity, RNA polymerase II-specific; F:RNA polymerase II repressing transcription factor binding; P:somitogenesis; P:heart looping; P:heart jogging; P:atrioventricular valve formation; P:cardiac chamber development; P:atrial ventricular junction…	no IPS match	no IPS match	no IPS match
110498006	LOC110498006	macoilin-2-like	MACO2_DANREMacoilin-2 OS=Danio rerio OX=7955 GN=maco1b PE=2 SV=1	207.558	1.39268	0.301691	4.61625	3.91e-06	0.00124907	ID=gene35562;Dbxref=GeneID:110498006;Name=LOC110498006;gbkey=Gene;gene=LOC110498006;gene_biotype=protein_coding	28779	3	C:GO:0012505; C:GO:0016020; C:GO:0043231	C:endomembrane system; C:membrane; C:intracellular membrane-bounded organelle	no GO terms	IPR036691 (G3DSA:3.60.10.GENE3D); IPR036691 (SUPERFAMILY)	no GO terms
110493923	LOC110493923	sulfotransferase 6B1-like	ST6B1_DANRESulfotransferase 6B1 OS=Danio rerio OX=7955 GN=sult6b1 PE=1 SV=1	92.2019	1.38852	0.386021	3.59699	0.000321915	0.0231693	ID=gene31562;Dbxref=GeneID:110493923;Name=LOC110493923;gbkey=Gene;gene=LOC110493923;gene_biotype=protein_coding	41412	5	F:GO:0003677; P:GO:0006313; F:GO:0008146; P:GO:0015074; P:GO:0071466	F:DNA binding; P:transposition, DNA-mediated; F:sulfotransferase activity; P:DNA integration; P:cellular response to xenobiotic stimulus	F:GO:0003677; P:GO:0006313; P:GO:0015074	IPR036388 (G3DSA:1.10.10.GENE3D); IPR002492 (PFAM); G3DSA:3.30.420.470 (GENE3D); IPR038717 (PFAM); PTHR23022 (PANTHER); PTHR23022:SF92 (PANTHER); PTHR23022:SF92 (PANTHER); PTHR23022 (PANTHER); IPR009057 (SUPERFAMILY)	F:DNA binding; P:transposition, DNA-mediated; P:DNA integration
110493458	LOC110493458	neuronal-specific septin-3-like	SEPT3_DANRENeuronal-specific septin-3 OS=Danio rerio OX=7955 GN=sept3 PE=2 SV=1	703.609	1.38792	0.25625	5.41627	6.09e-08	7.24e-05	ID=gene31023;Dbxref=GeneID:110493458;Name=LOC110493458;gbkey=Gene;gene=LOC110493458;gene_biotype=protein_coding	23286	9	F:GO:0003924; F:GO:0005525; C:GO:0005940; C:GO:0015630; C:GO:0031105; F:GO:0032947; P:GO:0060271; P:GO:0061640; C:GO:0098793	F:GTPase activity; F:GTP binding; C:septin ring; C:microtubule cytoskeleton; C:septin complex; F:protein-containing complex scaffold activity; P:cilium assembly; P:cytoskeleton-dependent cytokinesis; C:presynapse	no IPS match	no IPS match	no IPS match	EC:3.6.1.15	Nucleoside-triphosphate phosphatase
110522221	LOC110522221	solute carrier family 22 member 2-like	S22A6_PSEAMSolute carrier family 22 member 6 OS=Pseudopleuronectes americanus OX=8265 GN=SLC22A6 PE=1 SV=1	99.0508	1.38532	0.315401	4.39223	1.12e-05	0.00252527	ID=gene7243;Dbxref=GeneID:110522221;Name=LOC110522221;gbkey=Gene;gene=LOC110522221;gene_biotype=protein_coding	4979	NA			no GO terms	PTHR24064 (PANTHER); PTHR24064:SF291 (PANTHER)	no GO terms
110517641	LOC110517641	zymogen granule membrane protein 16-like	ZG16_HUMANZymogen granule membrane protein 16 OS=Homo sapiens OX=9606 GN=ZG16 PE=1 SV=2	153.993	1.37523	0.360254	3.8174	0.000134865	0.0135235	ID=gene53475;Dbxref=GeneID:110517641;Name=LOC110517641;gbkey=Gene;gene=LOC110517641;gene_biotype=protein_coding	2608	NA			no GO terms	IPR001229 (SMART); IPR001229 (PFAM); IPR036404 (G3DSA:2.100.10.GENE3D); PTHR33589 (PANTHER); PTHR33589:SF3 (PANTHER); IPR001229 (PROSITE_PROFILES); IPR036404 (SUPERFAMILY)	no GO terms
100136769	LOC100136769	band 3 anion exchange protein	B3AT_ONCMYBand 3 anion exchange protein OS=Oncorhynchus mykiss OX=8022 GN=slc4a1 PE=2 SV=2	4165.11	1.37026	0.339388	4.03745	5.4e-05	0.00723273	ID=gene24834;Dbxref=GeneID:100136769;Name=LOC100136769;description=Band	11728	4	F:GO:0005452; C:GO:0005887; F:GO:0015106; P:GO:0015701	F:inorganic anion exchanger activity; C:integral component of plasma membrane; F:bicarbonate transmembrane transporter activity; P:bicarbonate transport	no GO terms	PTHR33332 (PANTHER)	no GO terms
110511183	lncRNA	lncRNA		75.5551	1.36474	0.421476	3.23801	0.00120366	0.0495673	ID=gene47344;Dbxref=GeneID:110511183;Name=LOC110511183;gbkey=Gene;gene=LOC110511183;gene_biotype=lncRNA	1160	NA			no IPS match	no IPS match	no IPS match
110509313	LOC110509313	kell blood group glycoprotein-like	KELL_HUMANKell blood group glycoprotein OS=Homo sapiens OX=9606 GN=KEL PE=1 SV=2	1285.89	1.32124	0.325521	4.05883	4.93e-05	0.00685941	ID=gene4461;Dbxref=GeneID:110509313;Name=LOC110509313;gbkey=Gene;gene=LOC110509313;gene_biotype=protein_coding;partial=true;start_range=.,15268711	5515	8	F:GO:0004222; F:GO:0005515; C:GO:0005886; P:GO:0006508; P:GO:0009987; C:GO:0016021; P:GO:0042310; P:GO:0048731	F:metalloendopeptidase activity; F:protein binding; C:plasma membrane; P:proteolysis; P:cellular process; C:integral component of membrane; P:vasoconstriction; P:system development	F:GO:0004222; P:GO:0006508	G3DSA:1.10.1380.10 (GENE3D); IPR029737 (PTHR11733:PANTHER); IPR000718 (PANTHER)	F:metalloendopeptidase activity; P:proteolysis	EC:3.4.24	Acting on peptide bonds (peptidases)
110486914	LOC110486914	far upstream element-binding protein 2-like	FUBP2_CHICKFar upstream element-binding protein 2 OS=Gallus gallus OX=9031 GN=KHSRP PE=1 SV=1	125.849	1.31274	0.255178	5.14442	2.68e-07	0.000203541	ID=gene25072;Dbxref=GeneID:110486914;Name=LOC110486914;gbkey=Gene;gene=LOC110486914;gene_biotype=protein_coding;partial=true	12115	21	C:GO:0000178; P:GO:0000375; F:GO:0003677; F:GO:0005515; C:GO:0005654; C:GO:0005829; P:GO:0006355; P:GO:0006397; P:GO:0008298; C:GO:0010494; P:GO:0010989; C:GO:0030425; F:GO:0035925; C:GO:0043025; P:GO:0045019; P:GO:0051028; P:GO:0061158; P:GO:0071222; P:GO:0071345; P:GO:1900149; P:GO:2000628	C:exosome (RNase complex); P:RNA splicing, via transesterification reactions; F:DNA binding; F:protein binding; C:nucleoplasm; C:cytosol; P:regulation of transcription, DNA-templated; P:mRNA processing; P:intracellular mRNA localization; C:cytoplasmic stress granule; P:negative regulation of low-density lipoprotein particle clearance; C:dendrite; F:mRNA 3'-UTR AU-rich region binding; C:neuronal c…	no IPS match	no IPS match	no IPS match
110524728	lncRNA	lncRNA		28.7209	1.31258	0.358548	3.66083	0.000251398	0.0201534	ID=gene9604;Dbxref=GeneID:110524728;Name=LOC110524728;gbkey=Gene;gene=LOC110524728;gene_biotype=lncRNA	2069	NA			no IPS match	no IPS match	no IPS match
110537503	lncRNA	lncRNA	---NA---	426.047	1.31251	0.26651	4.9248	8.44e-07	0.000454176	ID=gene21443;Dbxref=GeneID:110537503;Name=LOC110537503;gbkey=Gene;gene=LOC110537503;gene_biotype=lncRNA	2001	NA			no IPS match	no IPS match	no IPS match
110497846	LOC110497846	putative ATP-dependent RNA helicase TDRD9	TDRD9_DANREATP-dependent RNA helicase TDRD9 OS=Danio rerio OX=7955 GN=tdrd9 PE=2 SV=1	196.702	1.30944	0.387156	3.38219	0.000719103	0.0378502	ID=gene35392;Dbxref=GeneID:110497846;Name=LOC110497846;gbkey=Gene;gene=LOC110497846;gene_biotype=protein_coding	31349	5	P:GO:0007276; P:GO:0009987; F:GO:0016787; F:GO:0097159; F:GO:1901363	P:gamete generation; P:cellular process; F:hydrolase activity; F:organic cyclic compound binding; F:heterocyclic compound binding	no GO terms	mobidb-lite (MOBIDB_LITE)	no GO terms
110506494	LOC110506494	ADM-like	ADML_RATADM OS=Rattus norvegicus OX=10116 GN=Adm PE=1 SV=1	533.458	1.29327	0.233066	5.54893	2.87e-08	4.25e-05	ID=gene42847;Dbxref=GeneID:110506494;Name=LOC110506494;gbkey=Gene;gene=LOC110506494;gene_biotype=protein_coding	2995	37	P:GO:0001666; P:GO:0001843; P:GO:0002026; F:GO:0005179; C:GO:0005615; P:GO:0007204; P:GO:0007507; P:GO:0007565; P:GO:0007568; P:GO:0008209; P:GO:0008284; P:GO:0008285; P:GO:0009409; P:GO:0009611; P:GO:0009966; P:GO:0010460; P:GO:0019933; P:GO:0031100; P:GO:0031102; P:GO:0031623; F:GO:0031700; P:GO:0032496; P:GO:0032868; P:GO:0042475; P:GO:0042594; P:GO:0043065; P:GO:0043116; P:GO:0045766; P:GO:00…	P:response to hypoxia; P:neural tube closure; P:regulation of the force of heart contraction; F:hormone activity; C:extracellular space; P:positive regulation of cytosolic calcium ion concentration; P:heart development; P:female pregnancy; P:aging; P:androgen metabolic process; P:positive regulation of cell population proliferation; P:negative regulation of cell population proliferation; P:respon…	no IPS match	no IPS match	no IPS match
110487284	pseudogene	pseudogene	NA	70.9059	1.28657	0.347658	3.70068	0.000215021	0.0182251	ID=gene23629;Dbxref=GeneID:110487284;Name=LOC110487284;gbkey=Gene;gene=LOC110487284;gene_biotype=pseudogene;pseudo=true	NA	NA	NA	NA	NA	NA	NA	NA	NA
110525465	LOC110525465	uncharacterized protein LOC110525465	soluble scavenger receptor cysteine-rich domain-containing protein SSC5D-like isoform X3	28.6806	1.2713	0.389593	3.26315	0.00110182	0.0475116	ID=gene10211;Dbxref=GeneID:110525465;Name=LOC110525465;gbkey=Gene;gene=LOC110525465;gene_biotype=protein_coding;partial=true	6735	NA			no GO terms	mobidb-lite (MOBIDB_LITE); mobidb-lite (MOBIDB_LITE); mobidb-lite (MOBIDB_LITE); mobidb-lite (MOBIDB_LITE); mobidb-lite (MOBIDB_LITE)	no GO terms
110528043	LOC110528043	ethanolamine kinase 1-like	EKI2_HUMANEthanolamine kinase 2 OS=Homo sapiens OX=9606 GN=ETNK2 PE=2 SV=3	193.332	1.26764	0.342256	3.70379	0.000212405	0.0181147	ID=gene12942;Dbxref=GeneID:110528043;Name=LOC110528043;gbkey=Gene;gene=LOC110528043;gene_biotype=protein_coding	38030	12	P:GO:0001701; P:GO:0001890; F:GO:0004103; F:GO:0004305; F:GO:0005515; C:GO:0005654; C:GO:0005829; C:GO:0005886; P:GO:0006646; P:GO:0009791; P:GO:0016310; P:GO:0035264	P:in utero embryonic development; P:placenta development; F:choline kinase activity; F:ethanolamine kinase activity; F:protein binding; C:nucleoplasm; C:cytosol; C:plasma membrane; P:phosphatidylethanolamine biosynthetic process; P:post-embryonic development; P:phosphorylation; P:multicellular organism growth	no GO terms	IPR000477 (PFAM); PTHR33332 (PANTHER); PTHR33332:SF4 (PANTHER); IPR000477 (PROSITE_PROFILES)	no GO terms	EC:2.7.1.82; EC:2.7.1.32	Ethanolamine kinase; Choline kinase
110491996	LOC110491996	monoacylglycerol lipase ABHD2-B	ABH2A_DANREMonoacylglycerol lipase ABHD2-A OS=Danio rerio OX=7955 GN=abhd2a PE=2 SV=1	232.494	1.2645	0.286616	4.41183	1.03e-05	0.00243906	ID=gene2831;Dbxref=GeneID:110491996;Name=LOC110491996;gbkey=Gene;gene=LOC110491996;gene_biotype=protein_coding	24902	16	F:GO:0003677; F:GO:0003707; P:GO:0006313; P:GO:0015074; C:GO:0016021; P:GO:0032570; F:GO:0034338; C:GO:0036126; F:GO:0042562; P:GO:0043401; P:GO:0046464; F:GO:0047372; P:GO:0048240; P:GO:0051792; P:GO:0051793; C:GO:0097524	F:DNA binding; F:steroid hormone receptor activity; P:transposition, DNA-mediated; P:DNA integration; C:integral component of membrane; P:response to progesterone; F:short-chain carboxylesterase activity; C:sperm flagellum; F:hormone binding; P:steroid hormone mediated signaling pathway; P:acylglycerol catabolic process; F:acylglycerol lipase activity; P:sperm capacitation; P:medium-chain fatty a…	F:GO:0003677; P:GO:0006313; P:GO:0015074	PF13384 (PFAM); G3DSA:3.30.420.470 (GENE3D); IPR036388 (G3DSA:1.10.10.GENE3D); IPR002492 (PFAM); PTHR23022:SF92 (PANTHER); PTHR23022 (PANTHER); IPR009057 (SUPERFAMILY)	F:DNA binding; P:transposition, DNA-mediated; P:DNA integration	EC:3.1.1.23; EC:3.1.1.1	Acylglycerol lipase; Carboxylesterase
110505503	LOC110505503	E3 ubiquitin-protein ligase MYLIP-A-like	MYLIA_DANREE3 ubiquitin-protein ligase MYLIP-A OS=Danio rerio OX=7955 GN=mylipa PE=1 SV=2	31.9415	1.25597	0.386691	3.24801	0.00116216	0.0486381	ID=gene3836;Dbxref=GeneID:110505503;Name=LOC110505503;end_range=103411,.;gbkey=Gene;gene=LOC110505503;gene_biotype=protein_coding;partial=true	15184	9	F:GO:0004842; F:GO:0005515; C:GO:0005829; C:GO:0005856; P:GO:0006511; P:GO:0007369; P:GO:0016567; P:GO:0030178; F:GO:0046872	F:ubiquitin-protein transferase activity; F:protein binding; C:cytosol; C:cytoskeleton; P:ubiquitin-dependent protein catabolic process; P:gastrulation; P:protein ubiquitination; P:negative regulation of Wnt signaling pathway; F:metal ion binding	no IPS match	no IPS match	no IPS match
110520843	LOC110520843	succinate dehydrogenase [ubiquinone] flavoprotein subunit, mitochondrial-like	SDHA_DANRESuccinate dehydrogenase	158.215	1.2494	0.347194	3.59857	0.00031997	0.0231693	ID=gene4340;Dbxref=GeneID:110520843;Name=LOC110520843;gbkey=Gene;gene=LOC110520843;gene_biotype=protein_coding;partial=true	15952	5	C:GO:0005739; P:GO:0006091; C:GO:0016020; F:GO:0016627; P:GO:0055114	C:mitochondrion; P:generation of precursor metabolites and energy; C:membrane; F:oxidoreductase activity, acting on the CH-CH group of donors; P:oxidation-reduction process	no IPS match	no IPS match	no IPS match
110497630	LOC110497630	spectrin beta chain, erythrocytic-like	SPTB2_HUMANSpectrin beta chain, non-erythrocytic 1 OS=Homo sapiens OX=9606 GN=SPTBN1 PE=1 SV=2	2286.6	1.24787	0.299545	4.16589	3.1e-05	0.00509687	ID=gene35157;Dbxref=GeneID:110497630;Name=LOC110497630;gbkey=Gene;gene=LOC110497630;gene_biotype=protein_coding;partial=true	56287	21	P:GO:0000165; F:GO:0005088; F:GO:0005200; C:GO:0005794; C:GO:0005829; P:GO:0006779; P:GO:0006888; P:GO:0007009; P:GO:0007411; C:GO:0008091; C:GO:0014731; P:GO:0019886; P:GO:0030097; F:GO:0030506; C:GO:0031235; P:GO:0032880; C:GO:0032991; C:GO:0045202; F:GO:0046982; F:GO:0051015; C:GO:0097458	P:MAPK cascade; F:Ras guanyl-nucleotide exchange factor activity; F:structural constituent of cytoskeleton; C:Golgi apparatus; C:cytosol; P:porphyrin-containing compound biosynthetic process; P:endoplasmic reticulum to Golgi vesicle-mediated transport; P:plasma membrane organization; P:axon guidance; C:spectrin; C:spectrin-associated cytoskeleton; P:antigen processing and presentation of exogenou…	no IPS match	no IPS match	no IPS match
110496754	LOC110496754	N-acetyllactosaminide beta-1,3-N-acetylglucosaminyltransferase 3-like	B3G5A_DANRELactosylceramide 1,3-N-acetyl-beta-D-glucosaminyltransferase A OS=Danio rerio OX=7955 GN=b3gnt5a PE=2 SV=1	84.7065	1.22609	0.335929	3.64984	0.000262403	0.0206991	ID=gene316;Dbxref=GeneID:110496754;Name=LOC110496754;gbkey=Gene;gene=LOC110496754;gene_biotype=protein_coding	3293	3	P:GO:0006486; F:GO:0008378; C:GO:0016020	P:protein glycosylation; F:galactosyltransferase activity; C:membrane	P:GO:0006486; F:GO:0008378; C:GO:0016020	IPR002659 (PFAM); mobidb-lite (MOBIDB_LITE); mobidb-lite (MOBIDB_LITE); PTHR11214:SF23 (PANTHER); IPR002659 (PANTHER)	P:protein glycosylation; F:galactosyltransferase activity; C:membrane
110519923	LOC110519923	neural cell adhesion molecule 1-like	unnamed protein product	5901.71	1.20444	0.204283	5.89597	3.72e-09	1.1e-05	ID=gene55660;Dbxref=GeneID:110519923;Name=LOC110519923;gbkey=Gene;gene=LOC110519923;gene_biotype=protein_coding	18212	3	F:GO:0003677; P:GO:0006313; P:GO:0015074	F:DNA binding; P:transposition, DNA-mediated; P:DNA integration	F:GO:0003677; P:GO:0006313; P:GO:0015074	G3DSA:3.30.420.470 (GENE3D); IPR038717 (PFAM); IPR002492 (PFAM); PTHR23022:SF92 (PANTHER); PTHR23022 (PANTHER)	F:DNA binding; P:transposition, DNA-mediated; P:DNA integration
110494384	LOC110494384	Krueppel-like factor 15	EGR2_POEREEarly growth response protein 2 (Fragment) OS=Poecilia reticulata OX=8081 GN=egr2 PE=3 SV=1	41.0826	1.20096	0.357481	3.35951	0.000780817	0.039823	ID=gene32098;Dbxref=GeneID:110494384;Name=LOC110494384;gbkey=Gene;gene=LOC110494384;gene_biotype=protein_coding	9453	18	F:GO:0000981; C:GO:0005634; C:GO:0005737; F:GO:0008270; F:GO:0010385; P:GO:0021575; P:GO:0021654; P:GO:0030326; P:GO:0032922; P:GO:0035118; F:GO:0043565; F:GO:0044729; P:GO:0045743; P:GO:0045944; P:GO:0048703; P:GO:0048932; P:GO:0060059; F:GO:1990841	F:DNA-binding transcription factor activity, RNA polymerase II-specific; C:nucleus; C:cytoplasm; F:zinc ion binding; F:double-stranded methylated DNA binding; P:hindbrain morphogenesis; P:rhombomere boundary formation; P:embryonic limb morphogenesis; P:circadian regulation of gene expression; P:embryonic pectoral fin morphogenesis; F:sequence-specific DNA binding; F:hemi-methylated DNA-binding; P…	F:GO:0003676	G3DSA:3.30.160.60 (GENE3D); mobidb-lite (MOBIDB_LITE); mobidb-lite (MOBIDB_LITE); PTHR44504:SF2 (PANTHER); PTHR44504 (PANTHER); IPR013087 (PROSITE_PROFILES); IPR036236 (SUPERFAMILY)	F:nucleic acid binding
100301735	hba4	Hemoglobin subunit alpha-4	HBA4_ONCMYHemoglobin subunit alpha-4 OS=Oncorhynchus mykiss OX=8022 GN=hba4 PE=1 SV=1	2765.45	1.18938	0.348546	3.4124	0.000643935	0.0354031	ID=gene22568;Dbxref=GeneID:100301735;Name=hba4;description=Hemoglobin	911	3	C:GO:0005833; P:GO:0015671; F:GO:0020037	C:hemoglobin complex; P:oxygen transport; F:heme binding	no IPS match	no IPS match	no IPS match
110538661	LOC110538661	neural cell adhesion molecule 1-like	Tc1-like transporase	962.654	1.18716	0.263452	4.50617	6.6e-06	0.00175906	ID=gene2130;Dbxref=GeneID:110538661;Name=LOC110538661;gbkey=Gene;gene=LOC110538661;gene_biotype=protein_coding	18293	3	F:GO:0003677; P:GO:0006313; P:GO:0015074	F:DNA binding; P:transposition, DNA-mediated; P:DNA integration	F:GO:0003677; P:GO:0006313; P:GO:0015074	IPR002492 (PFAM); G3DSA:3.30.420.470 (GENE3D); IPR038717 (PFAM); IPR036388 (G3DSA:1.10.10.GENE3D); PTHR23022:SF92 (PANTHER); PTHR23022 (PANTHER); IPR009057 (SUPERFAMILY)	F:DNA binding; P:transposition, DNA-mediated; P:DNA integration
110527381	LOC110527381	paralemmin-1-like	LORF2_MOUSELINE-1 retrotransposable element ORF2 protein OS=Mus musculus OX=10090 GN=Pol PE=1 SV=2	131.353	1.18351	0.325626	3.63457	0.000278449	0.0211743	ID=gene12075;Dbxref=GeneID:110527381;Name=LOC110527381;gbkey=Gene;gene=LOC110527381;gene_biotype=protein_coding;partial=true	12059	5	F:GO:0004519; P:GO:0006278; F:GO:0016779; P:GO:0032197; F:GO:0140097	F:endonuclease activity; P:RNA-dependent DNA biosynthetic process; F:nucleotidyltransferase activity; P:transposition, RNA-mediated; F:catalytic activity, acting on DNA	no IPS match	no IPS match	no IPS match
110525928	LOC110525928	elongation of very long chain fatty acids protein 7-like	ELOV5_TACFUElongation of very long chain fatty acids protein 5 OS=Tachysurus fulvidraco OX=1234273 GN=ELOVL5 PE=2 SV=1	823.055	1.18153	0.203748	5.799	6.67e-09	1.64e-05	ID=gene10690;Dbxref=GeneID:110525928;Name=LOC110525928;gbkey=Gene;gene=LOC110525928;gene_biotype=protein_coding	15443	4	C:GO:0016020; F:GO:0016747; P:GO:0030497; C:GO:0044464	C:membrane; F:transferase activity, transferring acyl groups other than amino-acyl groups; P:fatty acid elongation; C:cell part	no GO terms	PTHR45030 (PANTHER)	no GO terms
110539081	LOC110539081	transmembrane protease serine 9-like	CTRB_GADMOChymotrypsin B OS=Gadus morhua OX=8049 PE=1 SV=1	37918.7	1.18124	0.169738	6.95923	3.42e-12	1.01e-07	ID=gene21893;Dbxref=GeneID:110539081;Name=LOC110539081;gbkey=Gene;gene=LOC110539081;gene_biotype=protein_coding	7836	2	F:GO:0004252; P:GO:0006508	F:serine-type endopeptidase activity; P:proteolysis	no GO terms	mobidb-lite (MOBIDB_LITE)	no GO terms
110529222	LOC110529222	phospholipase B1, membrane-associated-like	Tc1-like transporase	535.997	1.17531	0.240955	4.8777	1.07e-06	0.000538122	ID=gene14254;Dbxref=GeneID:110529222;Name=LOC110529222;gbkey=Gene;gene=LOC110529222;gene_biotype=protein_coding	27875	3	F:GO:0003677; P:GO:0006313; P:GO:0015074	F:DNA binding; P:transposition, DNA-mediated; P:DNA integration	F:GO:0003677; P:GO:0006313; P:GO:0015074	IPR036388 (G3DSA:1.10.10.GENE3D); IPR038717 (PFAM); G3DSA:3.30.420.470 (GENE3D); IPR002492 (PFAM); PTHR23022 (PANTHER); PTHR23022:SF92 (PANTHER); IPR009057 (SUPERFAMILY)	F:DNA binding; P:transposition, DNA-mediated; P:DNA integration
110521132	dnaja4	dnaJ homolog subfamily A member 4	DJC21_DANREDnaJ homolog subfamily C member 21 OS=Danio rerio OX=7955 GN=dnajc21 PE=2 SV=1	404.354	1.16222	0.331266	3.50842	0.000450777	0.0285376	ID=gene6018;Dbxref=GeneID:110521132;Name=dnaja4;gbkey=Gene;gene=dnaja4;gene_biotype=protein_coding	13583	NA			no IPS match	no IPS match	no IPS match
110496664	LOC110496664	uncharacterized protein LOC110496664	Tc1-like transporase	456.024	1.15733	0.353069	3.27791	0.00104578	0.0463281	ID=gene34318;Dbxref=GeneID:110496664;Name=LOC110496664;gbkey=Gene;gene=LOC110496664;gene_biotype=protein_coding;partial=true	13799	NA			no IPS match	no IPS match	no IPS match
110515885	LOC110515885	uroporphyrinogen-III synthase-like	HEM4_HUMANUroporphyrinogen-III synthase OS=Homo sapiens OX=9606 GN=UROS PE=1 SV=1	301.431	1.15705	0.331821	3.48695	0.000488555	0.0296907	ID=gene51808;Dbxref=GeneID:110515885;Name=LOC110515885;gbkey=Gene;gene=LOC110515885;gene_biotype=protein_coding	12924	9	F:GO:0004852; C:GO:0005739; C:GO:0005829; P:GO:0006780; P:GO:0006782; F:GO:0048037; P:GO:0070541; P:GO:0071243; P:GO:0071418	F:uroporphyrinogen-III synthase activity; C:mitochondrion; C:cytosol; P:uroporphyrinogen III biosynthetic process; P:protoporphyrinogen IX biosynthetic process; F:cofactor binding; P:response to platinum ion; P:cellular response to arsenic-containing substance; P:cellular response to amine stimulus	no IPS match	no IPS match	no IPS match	EC:4.2.1.75	Uroporphyrinogen-III synthase
100136264	gpx1	glutathione peroxidase 1	GPX8_TETNGProbable glutathione peroxidase 8 OS=Tetraodon nigroviridis OX=99883 GN=gpx8 PE=3 SV=1	5303.75	1.14889	0.281154	4.08636	4.38e-05	0.00635411	ID=gene13067;Dbxref=GeneID:100136264;Name=gpx1;description=glutathione	1515	NA			no GO terms	mobidb-lite (MOBIDB_LITE)	no GO terms
110499337	LOC110499337	phosphatidylinositol 4-kinase type 2-alpha-like	P4K2A_DANREPhosphatidylinositol 4-kinase type 2-alpha OS=Danio rerio OX=7955 GN=pi4k2a PE=2 SV=1	59.117	1.14554	0.277842	4.12299	3.74e-05	0.00572366	ID=gene36607;Dbxref=GeneID:110499337;Name=LOC110499337;gbkey=Gene;gene=LOC110499337;gene_biotype=protein_coding	14027	22	F:GO:0003677; F:GO:0004430; F:GO:0005524; C:GO:0005739; C:GO:0005768; C:GO:0005802; C:GO:0005887; P:GO:0006313; P:GO:0006661; P:GO:0007030; P:GO:0007032; P:GO:0015074; C:GO:0030425; C:GO:0031083; P:GO:0033339; F:GO:0035651; C:GO:0035838; C:GO:0042734; C:GO:0043025; C:GO:0044231; C:GO:0045121; P:GO:0046854	F:DNA binding; F:1-phosphatidylinositol 4-kinase activity; F:ATP binding; C:mitochondrion; C:endosome; C:trans-Golgi network; C:integral component of plasma membrane; P:transposition, DNA-mediated; P:phosphatidylinositol biosynthetic process; P:Golgi organization; P:endosome organization; P:DNA integration; C:dendrite; C:BLOC-1 complex; P:pectoral fin development; F:AP-3 adaptor complex binding; …	F:GO:0003677; P:GO:0006313; P:GO:0015074	IPR038717 (PFAM); IPR002492 (PFAM); G3DSA:3.30.420.470 (GENE3D); PTHR23022:SF92 (PANTHER); PTHR23022 (PANTHER)	F:DNA binding; P:transposition, DNA-mediated; P:DNA integration	EC:2.7.1.67	1-phosphatidylinositol 4-kinase
110508162	LOC110508162	transcriptional adapter 1-like	TADA1_DANRETranscriptional adapter 1 OS=Danio rerio OX=7955 GN=tada1 PE=2 SV=1	146.625	1.13961	0.330363	3.44956	0.000561494	0.0325678	ID=gene44781;Dbxref=GeneID:110508162;Name=LOC110508162;gbkey=Gene;gene=LOC110508162;gene_biotype=protein_coding	17021	6	C:GO:0000124; F:GO:0003713; F:GO:0004402; P:GO:0006357; P:GO:0043966; P:GO:1903508	C:SAGA complex; F:transcription coactivator activity; F:histone acetyltransferase activity; P:regulation of transcription by RNA polymerase II; P:histone H3 acetylation; P:positive regulation of nucleic acid-templated transcription	no IPS match	no IPS match	no IPS match	EC:2.3.1.5; EC:2.3.1.48	Arylamine N-acetyltransferase; Histone acetyltransferase
110535582	lncRNA	lncRNA	NRN1_DANRENeuritin OS=Danio rerio OX=7955 GN=nrn1 PE=2 SV=1	258.625	1.13152	0.29947	3.77841	0.000157835	0.0151097	ID=gene19586;Dbxref=GeneID:110535582;Name=LOC110535582;gbkey=Gene;gene=LOC110535582;gene_biotype=lncRNA	6879	5	C:GO:0005886; P:GO:0007399; C:GO:0030054; C:GO:0031225; C:GO:0045202	C:plasma membrane; P:nervous system development; C:cell junction; C:anchored component of membrane; C:synapse	no IPS match	no IPS match	no IPS match
110527169	lncRNA	lncRNA	SCEL_HUMANSciellin OS=Homo sapiens OX=9606 GN=SCEL PE=1 SV=2	37.4096	1.12728	0.283088	3.98209	6.83e-05	0.00845493	ID=gene11774;Dbxref=GeneID:110527169;Name=LOC110527169;gbkey=Gene;gene=LOC110527169;gene_biotype=lncRNA	1491	NA			no IPS match	no IPS match	no IPS match
110508565	LOC110508565	aquaporin FA-CHIP-like	AQP1_PONABAquaporin-1 OS=Pongo abelii OX=9601 GN=AQP1 PE=2 SV=3	893.587	1.12262	0.256501	4.37668	1.21e-05	0.00267086	ID=gene44815;Dbxref=GeneID:110508565;Name=LOC110508565;gbkey=Gene;gene=LOC110508565;gene_biotype=protein_coding	2717	51	P:GO:0003097; F:GO:0005223; F:GO:0005267; C:GO:0005887; P:GO:0006884; F:GO:0008519; C:GO:0009925; F:GO:0015168; F:GO:0015250; P:GO:0015701; P:GO:0015793; C:GO:0016324; P:GO:0019934; C:GO:0020005; P:GO:0021670; P:GO:0030157; F:GO:0030184; P:GO:0030185; P:GO:0030950; C:GO:0031526; C:GO:0031965; C:GO:0032127; P:GO:0032940; P:GO:0033326; P:GO:0034644; P:GO:0035377; P:GO:0035378; F:GO:0035379; C:GO:00…	P:renal water transport; F:intracellular cGMP-activated cation channel activity; F:potassium channel activity; C:integral component of plasma membrane; P:cell volume homeostasis; F:ammonium transmembrane transporter activity; C:basal plasma membrane; F:glycerol transmembrane transporter activity; F:water channel activity; P:bicarbonate transport; P:glycerol transport; C:apical plasma membrane; P:…	F:GO:0015267; C:GO:0016020; P:GO:0055085	IPR000425 (PRINTS); IPR023271 (G3DSA:1.20.1080.GENE3D); IPR000425 (PFAM); IPR034294 (PANTHER); PTHR19139:SF161 (PANTHER); IPR023271 (SUPERFAMILY)	F:channel activity; C:membrane; P:transmembrane transport
110494297	lncRNA	lncRNA	RAB7_EPICORas-related protein rab7 OS=Epinephelus coioides OX=94232 GN=rab7 PE=1 SV=1	43.4916	1.12127	0.339112	3.3065	0.000944688	0.0438694	ID=gene32006;Dbxref=GeneID:110494297;Name=LOC110494297;gbkey=Gene;gene=LOC110494297;gene_biotype=lncRNA	1690	2	F:GO:0003924; F:GO:0005525	F:GTPase activity; F:GTP binding	F:GO:0003924; F:GO:0005525	G3DSA:3.40.50.300 (GENE3D); IPR001806 (PFAM); PTHR24073:SF556 (PANTHER); PTHR24073 (PANTHER); PS51419 (PROSITE_PROFILES); IPR027417 (SUPERFAMILY)	F:GTPase activity; F:GTP binding
110491181	LOC110491181	FYVE, RhoGEF and PH domain-containing protein 1-like	RS21_ICTPU40S ribosomal protein S21 OS=Ictalurus punctatus OX=7998 GN=rps21 PE=3 SV=1	285.444	1.12106	0.308423	3.63483	0.000278168	0.0211743	ID=gene30646;Dbxref=GeneID:110491181;Name=LOC110491181;gbkey=Gene;gene=LOC110491181;gene_biotype=protein_coding;partial=true	250987	7	P:GO:0000447; P:GO:0000461; P:GO:0002181; F:GO:0003735; C:GO:0005791; C:GO:0022627; C:GO:0042788	P:endonucleolytic cleavage in ITS1 to separate SSU-rRNA from 5.8S rRNA and LSU-rRNA from tricistronic rRNA transcript (SSU-rRNA, 5.8S rRNA, LSU-rRNA); P:endonucleolytic cleavage to generate mature 3'-end of SSU-rRNA from (SSU-rRNA, 5.8S rRNA, LSU-rRNA); P:cytoplasmic translation; F:structural constituent of ribosome; C:rough endoplasmic reticulum; C:cytosolic small ribosomal subunit; C:polysomal …	no IPS match	no IPS match	no IPS match
110507215	LOC110507215	protein groucho-1-like	TLE3A_DANRETransducin-like enhancer protein 3-A OS=Danio rerio OX=7955 GN=tle3a PE=1 SV=1	180.569	1.11567	0.33585	3.32192	0.000893994	0.0426292	ID=gene44293;Dbxref=GeneID:110507215;Name=LOC110507215;gbkey=Gene;gene=LOC110507215;gene_biotype=protein_coding	4947	10	F:GO:0003714; C:GO:0005634; C:GO:0005667; P:GO:0006355; P:GO:0030099; P:GO:0061056; F:GO:0070491; P:GO:0090090; P:GO:1900052; P:GO:1903507	F:transcription corepressor activity; C:nucleus; C:transcription factor complex; P:regulation of transcription, DNA-templated; P:myeloid cell differentiation; P:sclerotome development; F:repressing transcription factor binding; P:negative regulation of canonical Wnt signaling pathway; P:regulation of retinoic acid biosynthetic process; P:negative regulation of nucleic acid-templated transcription	no GO terms	mobidb-lite (MOBIDB_LITE); mobidb-lite (MOBIDB_LITE)	no GO terms
110493803	LOC110493803	GTP-binding protein 2-like	GTPB2_MOUSEGTP-binding protein 2 OS=Mus musculus OX=10090 GN=Gtpbp2 PE=1 SV=1	209.403	1.11055	0.196629	5.64795	1.62e-08	2.83e-05	ID=gene31426;Dbxref=GeneID:110493803;Name=LOC110493803;gbkey=Gene;gene=LOC110493803;gene_biotype=protein_coding	16524	15	C:GO:0000177; P:GO:0002576; F:GO:0003746; F:GO:0003924; F:GO:0005515; F:GO:0005525; C:GO:0005576; C:GO:0005829; P:GO:0006414; P:GO:0006955; P:GO:0007165; C:GO:0031093; C:GO:0043231; P:GO:0046039; P:GO:0061014	C:cytoplasmic exosome (RNase complex); P:platelet degranulation; F:translation elongation factor activity; F:GTPase activity; F:protein binding; F:GTP binding; C:extracellular region; C:cytosol; P:translational elongation; P:immune response; P:signal transduction; C:platelet alpha granule lumen; C:intracellular membrane-bounded organelle; P:GTP metabolic process; P:positive regulation of mRNA cat…	no GO terms	IPR000477 (PFAM); PTHR45030 (PANTHER); IPR000477 (PROSITE_PROFILES); cd01650 (CDD); SSF56672 (SUPERFAMILY)	no GO terms	EC:3.6.1.15	Nucleoside-triphosphate phosphatase
100301748	mtmr3	myotubularin-related protein 3	MTMR3_RATMyotubularin-related protein 3 OS=Rattus norvegicus OX=10116 GN=Mtmr3 PE=1 SV=1	43.3631	1.11031	0.299046	3.71283	0.000204957	0.0178318	ID=gene19967;Dbxref=GeneID:100301748;Name=mtmr3;description=myotubularin	6749	17	F:GO:0004438; F:GO:0004722; F:GO:0004725; C:GO:0005768; C:GO:0005829; P:GO:0006661; P:GO:0007179; P:GO:0014894; C:GO:0019898; F:GO:0019903; P:GO:0035335; P:GO:0042149; F:GO:0046872; F:GO:0052629; P:GO:0060304; P:GO:1904562; P:GO:2000785	F:phosphatidylinositol-3-phosphatase activity; F:protein serine/threonine phosphatase activity; F:protein tyrosine phosphatase activity; C:endosome; C:cytosol; P:phosphatidylinositol biosynthetic process; P:transforming growth factor beta receptor signaling pathway; P:response to denervation involved in regulation of muscle adaptation; C:extrinsic component of membrane; F:protein phosphatase bind…	no IPS match	no IPS match	no IPS match	EC:3.1.3.16; EC:3.1.3.48; EC:3.1.3.64	Protein-serine/threonine phosphatase; Protein-tyrosine-phosphatase; Phosphatidylinositol-3-phosphatase
110509075	LOC110509075	acyl-CoA-binding domain-containing protein 5-like	ACB5A_DANREAcyl-CoA-binding domain-containing protein 5A OS=Danio rerio OX=7955 GN=acbd5a PE=2 SV=1	50.5381	1.10364	0.244281	4.51793	6.24e-06	0.00167934	ID=gene45370;Dbxref=GeneID:110509075;Name=LOC110509075;gbkey=Gene;gene=LOC110509075;gene_biotype=protein_coding	11727	3	F:GO:0005488; P:GO:0006914; C:GO:0016020	F:binding; P:autophagy; C:membrane	no GO terms	mobidb-lite (MOBIDB_LITE); mobidb-lite (MOBIDB_LITE); mobidb-lite (MOBIDB_LITE)	no GO terms
110497479	LOC110497479	uncharacterized protein LOC110497479	---NA---	132.465	1.10172	0.306951	3.58922	0.00033167	0.0236888	ID=gene34980;Dbxref=GeneID:110497479;Name=LOC110497479;gbkey=Gene;gene=LOC110497479;gene_biotype=protein_coding;partial=true	46189	3	F:GO:0003677; P:GO:0006313; P:GO:0015074	F:DNA binding; P:transposition, DNA-mediated; P:DNA integration	F:GO:0003677; P:GO:0006313; P:GO:0015074	IPR038717 (PFAM); IPR002492 (PFAM); IPR036388 (G3DSA:1.10.10.GENE3D); G3DSA:3.30.420.470 (GENE3D); PTHR23022:SF92 (PANTHER); PTHR23022 (PANTHER); IPR009057 (SUPERFAMILY)	F:DNA binding; P:transposition, DNA-mediated; P:DNA integration
110485667	lncRNA	lncRNA	EGR1_DANREEarly growth response protein 1 OS=Danio rerio OX=7955 GN=egr1 PE=2 SV=2	153.773	1.09933	0.335958	3.27222	0.00106706	0.0468177	ID=gene23598;Dbxref=GeneID:110485667;Name=LOC110485667;gbkey=Gene;gene=LOC110485667;gene_biotype=lncRNA	2137	1	F:GO:0003676	F:nucleic acid binding	no GO terms	mobidb-lite (MOBIDB_LITE); mobidb-lite (MOBIDB_LITE)	no GO terms
110534204	LOC110534204	uncharacterized protein LOC110534204	unnamed protein product	850.248	1.09558	0.263873	4.15193	3.3e-05	0.00527156	ID=gene18409;Dbxref=GeneID:110534204;Name=LOC110534204;gbkey=Gene;gene=LOC110534204;gene_biotype=protein_coding	14899	NA			no GO terms	mobidb-lite (MOBIDB_LITE); mobidb-lite (MOBIDB_LITE); mobidb-lite (MOBIDB_LITE); mobidb-lite (MOBIDB_LITE)	no GO terms
110506699	LOC110506699	protein 4.1-like	CSK2B_DANRECasein kinase II subunit beta OS=Danio rerio OX=7955 GN=csnk2b PE=2 SV=1	18736.4	1.09384	0.326481	3.35038	0.000807004	0.0404868	ID=gene4022;Dbxref=GeneID:110506699;Name=LOC110506699;gbkey=Gene;gene=LOC110506699;gene_biotype=protein_coding;partial=true	215305	22	F:GO:0003682; F:GO:0004674; F:GO:0005102; C:GO:0005737; C:GO:0005886; C:GO:0005956; F:GO:0008134; P:GO:0010862; P:GO:0016055; F:GO:0019887; F:GO:0019904; C:GO:0031519; P:GO:0032927; P:GO:0033211; P:GO:0033574; F:GO:0042802; F:GO:0043021; P:GO:0043537; P:GO:0045859; F:GO:0046872; P:GO:0061154; P:GO:0097421	F:chromatin binding; F:protein serine/threonine kinase activity; F:signaling receptor binding; C:cytoplasm; C:plasma membrane; C:protein kinase CK2 complex; F:transcription factor binding; P:positive regulation of pathway-restricted SMAD protein phosphorylation; P:Wnt signaling pathway; F:protein kinase regulator activity; F:protein domain specific binding; C:PcG protein complex; P:positive regul…	no IPS match	no IPS match	no IPS match	EC:2.7.11	Transferring phosphorus-containing groups
110531734	LOC110531734	leucine rich adaptor protein 1-like	LUR1L_HUMANLeucine rich adaptor protein 1-like OS=Homo sapiens OX=9606 GN=LURAP1L PE=1 SV=2	593.06	1.08577	0.236416	4.59265	4.38e-06	0.00133469	ID=gene16107;Dbxref=GeneID:110531734;Name=LOC110531734;gbkey=Gene;gene=LOC110531734;gene_biotype=protein_coding	8522	8	P:GO:0001819; F:GO:0005515; C:GO:0005737; P:GO:0016477; P:GO:0031032; C:GO:0042641; P:GO:0043123; C:GO:0043231	P:positive regulation of cytokine production; F:protein binding; C:cytoplasm; P:cell migration; P:actomyosin structure organization; C:actomyosin; P:positive regulation of I-kappaB kinase/NF-kappaB signaling; C:intracellular membrane-bounded organelle	P:GO:0043123	IPR039499 (PFAM); IPR037443 (PANTHER); PTHR33767:SF1 (PANTHER)	P:positive regulation of I-kappaB kinase/NF-kappaB signaling
110493445	LOC110493445	probable ATP-dependent RNA helicase DDX17	DDX46_DANREProbable ATP-dependent RNA helicase DDX46 OS=Danio rerio OX=7955 GN=ddx46 PE=2 SV=1	831.355	1.08561	0.263043	4.12712	3.67e-05	0.00568916	ID=gene31009;Dbxref=GeneID:110493445;Name=LOC110493445;gbkey=Gene;gene=LOC110493445;gene_biotype=protein_coding	10983	13	P:GO:0000398; P:GO:0007420; P:GO:0010468; P:GO:0031017; C:GO:0044428; P:GO:0045621; P:GO:0045648; P:GO:0048546; P:GO:0060216; P:GO:0072576; F:GO:0097159; F:GO:1901363; P:GO:1902038	P:mRNA splicing, via spliceosome; P:brain development; P:regulation of gene expression; P:exocrine pancreas development; C:nuclear part; P:positive regulation of lymphocyte differentiation; P:positive regulation of erythrocyte differentiation; P:digestive tract morphogenesis; P:definitive hemopoiesis; P:liver morphogenesis; F:organic cyclic compound binding; F:heterocyclic compound binding; P:pos…	no IPS match	no IPS match	no IPS match
100136955	LOC100136955	anion exchanger	B3AT_ONCMYBand 3 anion exchange protein OS=Oncorhynchus mykiss OX=8022 GN=slc4a1 PE=2 SV=2	2781.61	1.08514	0.295994	3.6661	0.000246279	0.0199049	ID=gene22804;Dbxref=GeneID:100136955;Name=LOC100136955;description=anion	12459	4	F:GO:0005452; C:GO:0005887; F:GO:0015106; P:GO:0015701	F:inorganic anion exchanger activity; C:integral component of plasma membrane; F:bicarbonate transmembrane transporter activity; P:bicarbonate transport	no GO terms	mobidb-lite (MOBIDB_LITE)	no GO terms
110499394	LOC110499394	ribosomal protein S6 kinase alpha-2	KS6A6_DANRERibosomal protein S6 kinase alpha-6 OS=Danio rerio OX=7955 GN=rps6ka6 PE=2 SV=1	26.931	1.07907	0.314496	3.43111	0.000601126	0.033935	ID=gene36665;Dbxref=GeneID:110499394;Name=LOC110499394;gbkey=Gene;gene=LOC110499394;gene_biotype=protein_coding	47498	7	F:GO:0000287; F:GO:0004711; F:GO:0005524; P:GO:0006468; P:GO:0006954; P:GO:0035556; C:GO:0044424	F:magnesium ion binding; F:ribosomal protein S6 kinase activity; F:ATP binding; P:protein phosphorylation; P:inflammatory response; P:intracellular signal transduction; C:intracellular part	no IPS match	no IPS match	no IPS match	EC:2.7.11	Transferring phosphorus-containing groups
110501416	LOC110501416	beta-1,3-galactosyl-O-glycosyl-glycoprotein beta-1,6-N-acetylglucosaminyltransferase 3-like	GCNT4_DANREBeta-1,3-galactosyl-O-glycosyl-glycoprotein beta-1,6-N-acetylglucosaminyltransferase 4 OS=Danio rerio OX=7955 GN=gcnt4 PE=2 SV=2	151.476	1.07123	0.258503	4.14398	3.41e-05	0.00542608	ID=gene3817;Dbxref=GeneID:110501416;Name=LOC110501416;gbkey=Gene;gene=LOC110501416;gene_biotype=protein_coding	2417	2	F:GO:0008375; C:GO:0016020	F:acetylglucosaminyltransferase activity; C:membrane	F:GO:0008375; C:GO:0016020	IPR003406 (PFAM); PTHR19297:SF81 (PANTHER); PTHR19297 (PANTHER)	F:acetylglucosaminyltransferase activity; C:membrane
110507361	LOC110507361	serine/threonine-protein kinase SIK2-like	SIK3_DANRESerine/threonine-protein kinase SIK3 homolog OS=Danio rerio OX=7955 GN=zgc:66101 PE=2 SV=1	1422.4	1.06851	0.212385	5.03099	4.88e-07	0.000290961	ID=gene43554;Dbxref=GeneID:110507361;Name=LOC110507361;gbkey=Gene;gene=LOC110507361;gene_biotype=protein_coding;partial=true	66148	12	F:GO:0000287; F:GO:0003677; F:GO:0004674; F:GO:0005524; C:GO:0005737; P:GO:0006313; P:GO:0007346; P:GO:0008016; P:GO:0015074; P:GO:0043066; P:GO:0046777; P:GO:0048821	F:magnesium ion binding; F:DNA binding; F:protein serine/threonine kinase activity; F:ATP binding; C:cytoplasm; P:transposition, DNA-mediated; P:regulation of mitotic cell cycle; P:regulation of heart contraction; P:DNA integration; P:negative regulation of apoptotic process; P:protein autophosphorylation; P:erythrocyte development	no IPS match	no IPS match	no IPS match	EC:2.7.11	Transferring phosphorus-containing groups
110536004	LOC110536004	mitoferrin-1-like	MFRN1_DANREMitoferrin-1 OS=Danio rerio OX=7955 GN=slc25a37 PE=1 SV=1	1401.76	1.06758	0.31091	3.43372	0.00059536	0.0336737	ID=gene20074;Dbxref=GeneID:110536004;Name=LOC110536004;gbkey=Gene;gene=LOC110536004;gene_biotype=protein_coding	11201	9	F:GO:0005381; C:GO:0005743; C:GO:0016021; P:GO:0035162; P:GO:0043249; P:GO:0044237; P:GO:0048250; P:GO:0055072; P:GO:1901564	F:iron ion transmembrane transporter activity; C:mitochondrial inner membrane; C:integral component of membrane; P:embryonic hemopoiesis; P:erythrocyte maturation; P:cellular metabolic process; P:iron import into the mitochondrion; P:iron ion homeostasis; P:organonitrogen compound metabolic process	F:GO:0022857	IPR023395 (G3DSA:1.50.40.GENE3D); IPR018108 (PFAM); IPR040062 (PANTHER); PTHR24089:SF205 (PANTHER); IPR018108 (PROSITE_PROFILES); IPR018108 (PROSITE_PROFILES); IPR023395 (SUPERFAMILY)	F:transmembrane transporter activity
110533369	LOC110533369	prolyl 4-hydroxylase subunit alpha-2-like	P4HA2_HUMANProlyl 4-hydroxylase subunit alpha-2 OS=Homo sapiens OX=9606 GN=P4HA2 PE=1 SV=1	235.894	1.06677	0.294596	3.62113	0.000293314	0.022134	ID=gene17524;Dbxref=GeneID:110533369;Name=LOC110533369;gbkey=Gene;gene=LOC110533369;gene_biotype=protein_coding	26677	15	F:GO:0003677; F:GO:0004656; F:GO:0005506; F:GO:0005515; C:GO:0005654; C:GO:0005788; C:GO:0005829; P:GO:0006313; F:GO:0009055; P:GO:0015074; C:GO:0016222; F:GO:0016702; P:GO:0018401; P:GO:0022900; F:GO:0031418	F:DNA binding; F:procollagen-proline 4-dioxygenase activity; F:iron ion binding; F:protein binding; C:nucleoplasm; C:endoplasmic reticulum lumen; C:cytosol; P:transposition, DNA-mediated; F:electron transfer activity; P:DNA integration; C:procollagen-proline 4-dioxygenase complex; F:oxidoreductase activity, acting on single donors with incorporation of molecular oxygen, incorporation of two atoms…	F:GO:0003677; P:GO:0006313; P:GO:0015074	IPR036388 (G3DSA:1.10.10.GENE3D); G3DSA:3.30.420.470 (GENE3D); IPR002492 (PFAM); PTHR23022:SF92 (PANTHER); PTHR23022 (PANTHER); IPR009057 (SUPERFAMILY)	F:DNA binding; P:transposition, DNA-mediated; P:DNA integration	EC:1.13.11; EC:1.14.11; EC:1.14.11.2	Acting on single donors with incorporation of molecular oxygen (oxygenases). The oxygen incorporated need not be derived from O(2); Acting on paired donors, with incorporation or reduction of molecular oxygen. The oxygen incorporated need not be derived from O(2); Procollagen-proline 4-dioxygenase
100301825	nrk2	Nicotinamide riboside kinase 2	NRK2_HUMANNicotinamide riboside kinase 2 OS=Homo sapiens OX=9606 GN=NMRK2 PE=1 SV=1	119.328	1.06157	0.319162	3.32612	0.000880654	0.0426292	ID=gene11486;Dbxref=GeneID:100301825;Name=nrk2;description=Nicotinamide	4466	11	F:GO:0005515; F:GO:0005524; C:GO:0005654; C:GO:0005829; C:GO:0005886; P:GO:0009435; P:GO:0016310; P:GO:0045662; F:GO:0046872; F:GO:0050262; F:GO:0061769	F:protein binding; F:ATP binding; C:nucleoplasm; C:cytosol; C:plasma membrane; P:NAD biosynthetic process; P:phosphorylation; P:negative regulation of myoblast differentiation; F:metal ion binding; F:ribosylnicotinamide kinase activity; F:ribosylnicotinate kinase activity	no GO terms	mobidb-lite (MOBIDB_LITE); mobidb-lite (MOBIDB_LITE)	no GO terms	EC:2.7.1.22	Ribosylnicotinamide kinase
100135827	LOC100135827	carbonic anhydrase II	CAHZ_DANRECarbonic anhydrase OS=Danio rerio OX=7955 GN=cahz PE=1 SV=2	9402.49	1.06059	0.308273	3.44041	0.000580823	0.0332145	ID=gene14947;Dbxref=GeneID:100135827;Name=LOC100135827;description=carbonic	5862	6	F:GO:0004089; C:GO:0005737; C:GO:0005886; F:GO:0008270; P:GO:0015670; P:GO:0042539	F:carbonate dehydratase activity; C:cytoplasm; C:plasma membrane; F:zinc ion binding; P:carbon dioxide transport; P:hypotonic salinity response	no IPS match	no IPS match	no IPS match	EC:4.2.1.1	Carbonic anhydrase
110527587	LOC110527587	sodium- and chloride-dependent GABA transporter 2-like	ZBED5_BOVINZinc finger BED domain-containing protein 5 OS=Bos taurus OX=9913 GN=ZBED5 PE=4 SV=1	107.827	1.05537	0.316227	3.33737	0.000845754	0.041539	ID=gene12435;Dbxref=GeneID:110527587;Name=LOC110527587;gbkey=Gene;gene=LOC110527587;gene_biotype=protein_coding	43001	5	F:GO:0003677; P:GO:0006313; P:GO:0007010; P:GO:0015074; P:GO:0022604	F:DNA binding; P:transposition, DNA-mediated; P:cytoskeleton organization; P:DNA integration; P:regulation of cell morphogenesis	F:GO:0003677; P:GO:0006313; P:GO:0015074	G3DSA:3.30.420.470 (GENE3D); IPR036388 (G3DSA:1.10.10.GENE3D); IPR002492 (PFAM); IPR038717 (PFAM); PTHR23022 (PANTHER); PTHR23022:SF92 (PANTHER); IPR009057 (SUPERFAMILY)	F:DNA binding; P:transposition, DNA-mediated; P:DNA integration
110538861	LOC110538861	enoyl-CoA delta isomerase 1, mitochondrial-like	ECI1_HUMANEnoyl-CoA delta isomerase 1, mitochondrial OS=Homo sapiens OX=9606 GN=ECI1 PE=1 SV=1	318.476	1.04103	0.302147	3.44543	0.000570151	0.0328125	ID=gene23078;Dbxref=GeneID:110538861;Name=LOC110538861;gbkey=Gene;gene=LOC110538861;gene_biotype=protein_coding;partial=true	12139	5	F:GO:0004165; F:GO:0004300; C:GO:0005759; P:GO:0006635; F:GO:0042802	F:dodecenoyl-CoA delta-isomerase activity; F:enoyl-CoA hydratase activity; C:mitochondrial matrix; P:fatty acid beta-oxidation; F:identical protein binding	F:GO:0003824	IPR001753 (PFAM); G3DSA:3.90.226.10 (GENE3D); mobidb-lite (MOBIDB_LITE); mobidb-lite (MOBIDB_LITE); PTHR11941 (PANTHER); PTHR11941:SF45 (PANTHER); IPR029045 (SUPERFAMILY)	F:catalytic activity	EC:5.3.3.8; EC:4.2.1.17	Delta(3)-Delta(2)-enoyl-CoA isomerase; Enoyl-CoA hydratase
110536184	LOC110536184	tissue-type plasminogen activator-like	TRY3_SALSATrypsin-3 (Fragment) OS=Salmo salar OX=8030 PE=1 SV=1	197.332	1.03645	0.246289	4.20828	2.57e-05	0.00459698	ID=gene20263;Dbxref=GeneID:110536184;Name=LOC110536184;gbkey=Gene;gene=LOC110536184;gene_biotype=protein_coding	21752	2	F:GO:0004252; P:GO:0031639	F:serine-type endopeptidase activity; P:plasminogen activation	no IPS match	no IPS match	no IPS match
110516550	LOC110516550	transmembrane protein 42-like	K1143_XENLAUncharacterized protein KIAA1143 homolog OS=Xenopus laevis OX=8355 PE=2 SV=1	2375.79	1.0326	0.314869	3.27945	0.0010401	0.0463281	ID=gene52438;Dbxref=GeneID:110516550;Name=LOC110516550;gbkey=Gene;gene=LOC110516550;gene_biotype=protein_coding	2427	NA			no IPS match	no IPS match	no IPS match
110527374	LOC110527374	WW domain-binding protein 4-like	SLAI1_XENTRSLAIN motif-containing protein 1 OS=Xenopus tropicalis OX=8364 GN=slain1 PE=2 SV=2	818.052	1.02988	0.27939	3.68616	0.000227667	0.0188701	ID=gene12059;Dbxref=GeneID:110527374;Name=LOC110527374;gbkey=Gene;gene=LOC110527374;gene_biotype=protein_coding	7434	1	F:GO:0003677	F:DNA binding	F:GO:0003677	G3DSA:1.10.10.60 (GENE3D); mobidb-lite (MOBIDB_LITE); IPR009057 (SUPERFAMILY)	F:DNA binding
110534375	LOC110534375	mucin-5AC-like	PEG10_HUMANRetrotransposon-derived protein PEG10 OS=Homo sapiens OX=9606 GN=PEG10 PE=1 SV=2	7247.7	1.02627	0.203301	5.04805	4.46e-07	0.000278858	ID=gene18603;Dbxref=GeneID:110534375;Name=LOC110534375;gbkey=Gene;gene=LOC110534375;gene_biotype=protein_coding	31060	3	F:GO:0005488; P:GO:0032502; C:GO:0044424	F:binding; P:developmental process; C:intracellular part	no IPS match	no IPS match	no IPS match
110491859	LOC110491859	mitochondrial carrier homolog 1-like	MTCH1_HUMANMitochondrial carrier homolog 1 OS=Homo sapiens OX=9606 GN=MTCH1 PE=1 SV=1	99.5881	1.02602	0.264912	3.87305	0.000107482	0.011689	ID=gene29523;Dbxref=GeneID:110491859;Name=LOC110491859;gbkey=Gene;gene=LOC110491859;gene_biotype=protein_coding	34904	3	F:GO:0005515; C:GO:0005739; P:GO:0006919	F:protein binding; C:mitochondrion; P:activation of cysteine-type endopeptidase activity involved in apoptotic process	no GO terms	PTHR33332 (PANTHER)	no GO terms
110493962	cpq	carboxypeptidase Q	CBPQ_BOVINCarboxypeptidase Q OS=Bos taurus OX=9913 GN=CPQ PE=2 SV=1	149.65	1.0249	0.312415	3.28055	0.00103604	0.0463281	ID=gene31600;Dbxref=GeneID:110493962;Name=cpq;gbkey=Gene;gene=cpq;gene_biotype=protein_coding;partial=true	56424	12	F:GO:0004180; C:GO:0005615; C:GO:0005764; C:GO:0005783; C:GO:0005794; P:GO:0006508; P:GO:0006590; P:GO:0042246; F:GO:0042803; P:GO:0043171; F:GO:0046872; F:GO:0070573	F:carboxypeptidase activity; C:extracellular space; C:lysosome; C:endoplasmic reticulum; C:Golgi apparatus; P:proteolysis; P:thyroid hormone generation; P:tissue regeneration; F:protein homodimerization activity; P:peptide catabolic process; F:metal ion binding; F:metallodipeptidase activity	no IPS match	no IPS match	no IPS match	EC:3.4.13	Acting on peptide bonds (peptidases)
110489778	LOC110489778	CCAAT/enhancer-binding protein epsilon-like	CEBPE_RATCCAAT/enhancer-binding protein epsilon OS=Rattus norvegicus OX=10116 GN=Cebpe PE=1 SV=2	72.5304	1.02083	0.243226	4.19704	2.7e-05	0.00473338	ID=gene27625;Dbxref=GeneID:110489778;Name=LOC110489778;gbkey=Gene;gene=LOC110489778;gene_biotype=protein_coding	1683	12	F:GO:0000978; F:GO:0001228; C:GO:0005654; P:GO:0006909; P:GO:0030225; P:GO:0030851; P:GO:0042089; P:GO:0042742; F:GO:0042803; P:GO:0045944; F:GO:0046982; P:GO:0071222	F:RNA polymerase II proximal promoter sequence-specific DNA binding; F:DNA-binding transcription activator activity, RNA polymerase II-specific; C:nucleoplasm; P:phagocytosis; P:macrophage differentiation; P:granulocyte differentiation; P:cytokine biosynthetic process; P:defense response to bacterium; F:protein homodimerization activity; P:positive regulation of transcription by RNA polymerase II…	F:GO:0003700; P:GO:0006355	IPR004827 (SMART); IPR004827 (PFAM); G3DSA:1.20.5.170 (GENE3D); PTHR23334 (PANTHER); PTHR23334:SF27 (PANTHER); IPR004827 (PROSITE_PROFILES); cd14693 (CDD); SSF57959 (SUPERFAMILY)	F:DNA-binding transcription factor activity; P:regulation of transcription, DNA-templated
110489253	LOC110489253	golgin subfamily B member 1-like	centromere-associated protein E-like isoform X2	2071.5	1.01831	0.290875	3.50085	0.000463776	0.028882	ID=gene26183;Dbxref=GeneID:110489253;Name=LOC110489253;gbkey=Gene;gene=LOC110489253;gene_biotype=protein_coding	17490	NA			no GO terms	mobidb-lite (MOBIDB_LITE); mobidb-lite (MOBIDB_LITE); mobidb-lite (MOBIDB_LITE); mobidb-lite (MOBIDB_LITE); mobidb-lite (MOBIDB_LITE); mobidb-lite (MOBIDB_LITE); mobidb-lite (MOBIDB_LITE); mobidb-lite (MOBIDB_LITE); mobidb-lite (MOBIDB_LITE); mobidb-lite (MOBIDB_LITE); mobidb-lite (MOBIDB_LITE); mobidb-lite (MOBIDB_LITE); mobidb-lite (MOBIDB_LITE); mobidb-lite (MOBIDB_LITE); mobidb-lite (MOBIDB_L…	no GO terms
110498862	LOC110498862	cerebellar degeneration-related protein 2-like	CDR2L_DANRECerebellar degeneration-related protein 2-like OS=Danio rerio OX=7955 GN=cdr2l PE=2 SV=2	85.0084	1.01123	0.30844	3.27854	0.00104346	0.0463281	ID=gene36081;Dbxref=GeneID:110498862;Name=LOC110498862;gbkey=Gene;gene=LOC110498862;gene_biotype=protein_coding	10256	NA			no GO terms	G3DSA:3.30.420.470 (GENE3D)	no GO terms
110529637	LOC110529637	prolyl 4-hydroxylase subunit alpha-1-like	P4HA1_CHICKProlyl 4-hydroxylase subunit alpha-1 OS=Gallus gallus OX=9031 GN=P4HA1 PE=1 SV=1	698.813	1.01012	0.219715	4.59743	4.28e-06	0.00131798	ID=gene1418;Dbxref=GeneID:110529637;Name=LOC110529637;gbkey=Gene;gene=LOC110529637;gene_biotype=protein_coding	17259	11	F:GO:0004656; F:GO:0005506; C:GO:0005739; C:GO:0005788; C:GO:0016222; F:GO:0016702; P:GO:0018401; P:GO:0030199; F:GO:0031418; F:GO:0042802; P:GO:0055114	F:procollagen-proline 4-dioxygenase activity; F:iron ion binding; C:mitochondrion; C:endoplasmic reticulum lumen; C:procollagen-proline 4-dioxygenase complex; F:oxidoreductase activity, acting on single donors with incorporation of molecular oxygen, incorporation of two atoms of oxygen; P:peptidyl-proline hydroxylation to 4-hydroxy-L-proline; P:collagen fibril organization; F:L-ascorbic acid bind…	no IPS match	no IPS match	no IPS match	EC:1.13.11; EC:1.14.11; EC:1.14.11.2	Acting on single donors with incorporation of molecular oxygen (oxygenases). The oxygen incorporated need not be derived from O(2); Acting on paired donors, with incorporation or reduction of molecular oxygen. The oxygen incorporated need not be derived from O(2); Procollagen-proline 4-dioxygenase
110491673	brca1	breast cancer type 1 susceptibility protein	ZBED1_HUMANZinc finger BED domain-containing protein 1 OS=Homo sapiens OX=9606 GN=ZBED1 PE=1 SV=1	81.0826	-1.00478	0.286457	-3.5076	0.000452171	0.0285376	ID=gene29244;Dbxref=GeneID:110491673;Name=brca1;gbkey=Gene;gene=brca1;gene_biotype=protein_coding;partial=true	45220	2	F:GO:0003677; F:GO:0005515	F:DNA binding; F:protein binding	no GO terms	mobidb-lite (MOBIDB_LITE); mobidb-lite (MOBIDB_LITE); mobidb-lite (MOBIDB_LITE); mobidb-lite (MOBIDB_LITE); mobidb-lite (MOBIDB_LITE); mobidb-lite (MOBIDB_LITE); mobidb-lite (MOBIDB_LITE); mobidb-lite (MOBIDB_LITE); mobidb-lite (MOBIDB_LITE); mobidb-lite (MOBIDB_LITE); mobidb-lite (MOBIDB_LITE); mobidb-lite (MOBIDB_LITE); mobidb-lite (MOBIDB_LITE); mobidb-lite (MOBIDB_LITE); mobidb-lite (MOBIDB_L…	no GO terms
110491662	LOC110491662	peptidyl-prolyl cis-trans isomerase FKBP10-like	FKBP9_RATPeptidyl-prolyl cis-trans isomerase FKBP9 OS=Rattus norvegicus OX=10116 GN=Fkbp9 PE=2 SV=1	453.316	-1.00941	0.261886	-3.85438	0.000116024	0.0122575	ID=gene29234;Dbxref=GeneID:110491662;Name=LOC110491662;gbkey=Gene;gene=LOC110491662;gene_biotype=protein_coding	12757	9	P:GO:0000413; F:GO:0003755; F:GO:0005509; F:GO:0005515; F:GO:0005528; C:GO:0005788; C:GO:0005829; P:GO:0006457; C:GO:0016020	P:protein peptidyl-prolyl isomerization; F:peptidyl-prolyl cis-trans isomerase activity; F:calcium ion binding; F:protein binding; F:FK506 binding; C:endoplasmic reticulum lumen; C:cytosol; P:protein folding; C:membrane	no IPS match	no IPS match	no IPS match	EC:5.2.1.8	Peptidylprolyl isomerase
110488025	LOC110488025	cyclin-dependent kinase 6-like	CDK2_CARAUCyclin-dependent kinase 2 OS=Carassius auratus OX=7957 GN=cdk2 PE=1 SV=1	30.7446	-1.01026	0.292081	-3.45885	0.000542488	0.03184	ID=gene25748;Dbxref=GeneID:110488025;Name=LOC110488025;gbkey=Gene;gene=LOC110488025;gene_biotype=protein_coding	14877	8	F:GO:0000166; F:GO:0004693; C:GO:0005634; C:GO:0005737; P:GO:0006468; P:GO:0044772; P:GO:0051726; C:GO:0072686	F:nucleotide binding; F:cyclin-dependent protein serine/threonine kinase activity; C:nucleus; C:cytoplasm; P:protein phosphorylation; P:mitotic cell cycle phase transition; P:regulation of cell cycle; C:mitotic spindle	no IPS match	no IPS match	no IPS match	EC:2.7.11; EC:2.7.11.22	Transferring phosphorus-containing groups; Cyclin-dependent kinase
100305215	cirbp	cold inducible RNA binding protein	CIRBB_XENLACold-inducible RNA-binding protein B OS=Xenopus laevis OX=8355 GN=cirbp-b PE=1 SV=1	3758.77	-1.01104	0.206315	-4.90047	9.56e-07	0.000505037	ID=gene426;Dbxref=GeneID:100305215;Name=cirbp;description=cold	3595	25	F:GO:0003730; C:GO:0005654; C:GO:0005681; C:GO:0005730; P:GO:0007369; F:GO:0008266; P:GO:0009411; P:GO:0009792; C:GO:0010494; P:GO:0016477; P:GO:0017148; F:GO:0019899; P:GO:0022008; P:GO:0030308; F:GO:0030371; P:GO:0034063; F:GO:0043022; P:GO:0045727; P:GO:0048026; P:GO:0048255; P:GO:0048793; P:GO:0060212; F:GO:0070181; P:GO:0070417; P:GO:1902806	F:mRNA 3'-UTR binding; C:nucleoplasm; C:spliceosomal complex; C:nucleolus; P:gastrulation; F:poly(U) RNA binding; P:response to UV; P:embryo development ending in birth or egg hatching; C:cytoplasmic stress granule; P:cell migration; P:negative regulation of translation; F:enzyme binding; P:neurogenesis; P:negative regulation of cell growth; F:translation repressor activity; P:stress granule asse…	no IPS match	no IPS match	no IPS match
110536341	LOC110536341	growth arrest and DNA damage-inducible protein GADD45 gamma-like	GA45G_BOVINGrowth arrest and DNA damage-inducible protein GADD45 gamma OS=Bos taurus OX=9913 GN=GADD45G PE=2 SV=1	132.67	-1.01206	0.258999	-3.90759	9.32e-05	0.0104853	ID=gene20497;Dbxref=GeneID:110536341;Name=LOC110536341;gbkey=Gene;gene=LOC110536341;gene_biotype=protein_coding	1813	13	P:GO:0000185; P:GO:0000186; C:GO:0005634; C:GO:0005737; P:GO:0006469; P:GO:0007275; P:GO:0030154; F:GO:0042802; P:GO:0043065; P:GO:0046330; P:GO:0051726; P:GO:0120162; P:GO:1900745	P:activation of MAPKKK activity; P:activation of MAPKK activity; C:nucleus; C:cytoplasm; P:negative regulation of protein kinase activity; P:multicellular organism development; P:cell differentiation; F:identical protein binding; P:positive regulation of apoptotic process; P:positive regulation of JNK cascade; P:regulation of cell cycle; P:positive regulation of cold-induced thermogenesis; P:posi…	no IPS match	no IPS match	no IPS match
110488345	LOC110488345	antigen peptide transporter 2-like	ABCB8_DANREATP-binding cassette sub-family B member 8, mitochondrial OS=Danio rerio OX=7955 GN=abcb8 PE=2 SV=1	925.97	-1.01948	0.238919	-4.26705	1.98e-05	0.00375595	ID=gene26094;Dbxref=GeneID:110488345;Name=LOC110488345;gbkey=Gene;gene=LOC110488345;gene_biotype=protein_coding	6496	5	F:GO:0005524; C:GO:0005743; C:GO:0016021; F:GO:0042626; P:GO:0055085	F:ATP binding; C:mitochondrial inner membrane; C:integral component of membrane; F:ATPase activity, coupled to transmembrane movement of substances; P:transmembrane transport	no GO terms	IPR039421 (PANTHER); PTHR24221:SF273 (PANTHER)	no GO terms	EC:3.6.1.3; EC:3.6.1.15	Adenosinetriphosphatase; Nucleoside-triphosphate phosphatase
110536401	LOC110536401	interleukin-1 beta-like	IL1B_ONCMYInterleukin-1 beta OS=Oncorhynchus mykiss OX=8022 GN=il1b PE=2 SV=1	94.5471	-1.02109	0.296322	-3.44587	0.000569214	0.0328125	ID=gene20577;Dbxref=GeneID:110536401;Name=LOC110536401;gbkey=Gene;gene=LOC110536401;gene_biotype=protein_coding	3024	12	P:GO:0001934; P:GO:0002690; F:GO:0005178; C:GO:0005615; C:GO:0005773; P:GO:0006954; P:GO:0010628; C:GO:0031982; P:GO:0042098; P:GO:0043400; P:GO:0050766; P:GO:0051924	P:positive regulation of protein phosphorylation; P:positive regulation of leukocyte chemotaxis; F:integrin binding; C:extracellular space; C:vacuole; P:inflammatory response; P:positive regulation of gene expression; C:vesicle; P:T cell proliferation; P:cortisol secretion; P:positive regulation of phagocytosis; P:regulation of calcium ion transport	no GO terms	G3DSA:2.80.10.50 (GENE3D); IPR008996 (SUPERFAMILY)	no GO terms
110524663	LOC110524663	interferon regulatory factor 4-like	IRF4_MOUSEInterferon regulatory factor 4 OS=Mus musculus OX=10090 GN=Irf4 PE=1 SV=1	275.803	-1.02117	0.29934	-3.41141	0.000646282	0.0354031	ID=gene9527;Dbxref=GeneID:110524663;Name=LOC110524663;gbkey=Gene;gene=LOC110524663;gene_biotype=protein_coding	8092	33	P:GO:0000122; C:GO:0000788; F:GO:0000978; F:GO:0001227; F:GO:0001228; C:GO:0005654; C:GO:0005829; P:GO:0006909; P:GO:0006914; F:GO:0008134; F:GO:0016279; P:GO:0018022; P:GO:0032729; P:GO:0032735; P:GO:0034122; P:GO:0042742; P:GO:0042832; P:GO:0043011; P:GO:0043388; P:GO:0043966; P:GO:0043967; P:GO:0044130; P:GO:0045082; P:GO:0045086; P:GO:0045368; P:GO:0045404; P:GO:0045622; P:GO:0045944; P:GO:00…	P:negative regulation of transcription by RNA polymerase II; C:nuclear nucleosome; F:RNA polymerase II proximal promoter sequence-specific DNA binding; F:DNA-binding transcription repressor activity, RNA polymerase II-specific; F:DNA-binding transcription activator activity, RNA polymerase II-specific; C:nucleoplasm; C:cytosol; P:phagocytosis; P:autophagy; F:transcription factor binding; F:protei…	no IPS match	no IPS match	no IPS match
110517212	rtcb	tRNA-splicing ligase RtcB homolog	RTCB_DANREtRNA-splicing ligase RtcB homolog OS=Danio rerio OX=7955 GN=rtcb PE=2 SV=1	74.4832	-1.02237	0.310873	-3.28871	0.00100648	0.0455512	ID=gene53069;Dbxref=GeneID:110517212;Name=rtcb;end_range=4184,.;gbkey=Gene;gene=rtcb;gene_biotype=protein_coding;partial=true	2401	7	P:GO:0000971; F:GO:0003972; F:GO:0005524; C:GO:0005634; C:GO:0005737; F:GO:0046872; C:GO:0072669	P:tRNA exon ligation utilizing 2',3' cyclic phosphate of 5'-exon as source of linkage phosphate; F:RNA ligase (ATP) activity; F:ATP binding; C:nucleus; C:cytoplasm; F:metal ion binding; C:tRNA-splicing ligase complex	no GO terms	mobidb-lite (MOBIDB_LITE)	no GO terms	EC:6.5.1.3	RNA ligase (ATP)
110491863	LOC110491863	phosphatidylinositol 3,4,5-trisphosphate-dependent Rac exchanger 1 protein-like	LIN1_NYCCOLINE-1 reverse transcriptase homolog OS=Nycticebus coucang OX=9470 PE=3 SV=1	252.542	-1.02267	0.271534	-3.76628	0.0001657	0.0154818	ID=gene29529;Dbxref=GeneID:110491863;Name=LOC110491863;gbkey=Gene;gene=LOC110491863;gene_biotype=protein_coding;partial=true;start_range=.,32177711	127106	24	F:GO:0003964; F:GO:0005096; F:GO:0005543; C:GO:0005829; C:GO:0005886; P:GO:0006801; P:GO:0007186; F:GO:0009036; P:GO:0030217; P:GO:0030335; C:GO:0030426; P:GO:0030593; F:GO:0030676; P:GO:0030833; P:GO:0032199; P:GO:0035023; P:GO:0042119; P:GO:0043065; C:GO:0043198; P:GO:0043547; C:GO:0048471; P:GO:0050773; P:GO:0090305; P:GO:1900026	F:RNA-directed DNA polymerase activity; F:GTPase activator activity; F:phospholipid binding; C:cytosol; C:plasma membrane; P:superoxide metabolic process; P:G protein-coupled receptor signaling pathway; F:type II site-specific deoxyribonuclease activity; P:T cell differentiation; P:positive regulation of cell migration; C:growth cone; P:neutrophil chemotaxis; F:Rac guanyl-nucleotide exchange fact…	no IPS match	no IPS match	no IPS match	EC:3.1.30; EC:3.1.21; EC:2.7.7.49; EC:3.1.21.4	Acting on ester bonds; Acting on ester bonds; RNA-directed DNA polymerase; Type II site-specific deoxyribonuclease
110535665	LOC110535665	C-C chemokine receptor type 9-like	CXR32_DANREC-X-C chemokine receptor type 3-2 OS=Danio rerio OX=7955 GN=cxcr3.2 PE=2 SV=2	47.6676	-1.02311	0.290254	-3.52489	0.000423655	0.0274226	ID=gene19693;Dbxref=GeneID:110535665;Name=LOC110535665;gbkey=Gene;gene=LOC110535665;gene_biotype=protein_coding	3595	6	P:GO:0006935; P:GO:0006954; P:GO:0007186; F:GO:0015026; C:GO:0016021; F:GO:0016494	P:chemotaxis; P:inflammatory response; P:G protein-coupled receptor signaling pathway; F:coreceptor activity; C:integral component of membrane; F:C-X-C chemokine receptor activity	F:GO:0004930; F:GO:0004950; P:GO:0006935; P:GO:0006954; P:GO:0007186; F:GO:0015026; C:GO:0016021; F:GO:0016494	IPR000355 (PRINTS); IPR002235 (PRINTS); IPR000276 (PRINTS); G3DSA:1.20.1070.10 (GENE3D); IPR000276 (PFAM); PTHR10489:SF704 (PANTHER); PTHR10489 (PANTHER); IPR017452 (PROSITE_PROFILES); SSF81321 (SUPERFAMILY)	F:G protein-coupled receptor activity; F:chemokine receptor activity; P:chemotaxis; P:inflammatory response; P:G protein-coupled receptor signaling pathway; F:coreceptor activity; C:integral component of membrane; F:C-X-C chemokine receptor activity
110498018	fam167b	protein FAM167B	F167A_DANREProtein FAM167A OS=Danio rerio OX=7955 GN=fam167a PE=2 SV=1	588.044	-1.03244	0.31609	-3.26627	0.00108973	0.0471965	ID=gene35574;Dbxref=GeneID:110498018;Name=fam167b;gbkey=Gene;gene=fam167b;gene_biotype=protein_coding	5134	1	F:GO:0005515	F:protein binding	no GO terms	mobidb-lite (MOBIDB_LITE); mobidb-lite (MOBIDB_LITE); mobidb-lite (MOBIDB_LITE); PTHR32289 (PANTHER); PTHR32289:SF4 (PANTHER)	no GO terms
110535791	LOC110535791	calphotin-like	Transposable element Tcb2 transposase	184.731	-1.03619	0.29633	-3.49675	0.000470962	0.0290846	ID=gene19830;Dbxref=GeneID:110535791;Name=LOC110535791;gbkey=Gene;gene=LOC110535791;gene_biotype=protein_coding	23585	NA			no GO terms	IPR036691 (G3DSA:3.60.10.GENE3D); PTHR36191 (PANTHER); IPR036691 (SUPERFAMILY)	no GO terms
110537869	LOC110537869	B-cell lymphoma 3 protein homolog	BCL3_MOUSEB-cell lymphoma 3 protein homolog OS=Mus musculus OX=10090 GN=Bcl3 PE=1 SV=2	549.499	-1.04535	0.255404	-4.09291	4.26e-05	0.00625974	ID=gene2051;Dbxref=GeneID:110537869;Name=LOC110537869;gbkey=Gene;gene=LOC110537869;gene_biotype=protein_coding	25166	39	F:GO:0000976; P:GO:0002268; P:GO:0002315; P:GO:0002455; P:GO:0002467; F:GO:0003700; C:GO:0005654; C:GO:0005829; C:GO:0005886; P:GO:0007249; P:GO:0009615; P:GO:0010225; P:GO:0019730; P:GO:0030198; P:GO:0030330; C:GO:0030496; F:GO:0030674; P:GO:0032729; C:GO:0032996; C:GO:0033257; P:GO:0042088; P:GO:0042536; P:GO:0042742; P:GO:0042771; P:GO:0042832; P:GO:0043066; P:GO:0045064; P:GO:0045082; P:GO:00…	F:transcription regulatory region sequence-specific DNA binding; P:follicular dendritic cell differentiation; P:marginal zone B cell differentiation; P:humoral immune response mediated by circulating immunoglobulin; P:germinal center formation; F:DNA-binding transcription factor activity; C:nucleoplasm; C:cytosol; C:plasma membrane; P:I-kappaB kinase/NF-kappaB signaling; P:response to virus; P:re…	no IPS match	no IPS match	no IPS match
110490931	LOC110490931	carboxypeptidase A6-like	CBPO_DANRECarboxypeptidase O OS=Danio rerio OX=7955 GN=cpo PE=1 SV=1	63.9839	-1.06053	0.314898	-3.36785	0.00075757	0.0390069	ID=gene27526;Dbxref=GeneID:110490931;Name=LOC110490931;gbkey=Gene;gene=LOC110490931;gene_biotype=protein_coding	37969	2	F:GO:0004181; C:GO:0046658	F:metallocarboxypeptidase activity; C:anchored component of plasma membrane	no GO terms	mobidb-lite (MOBIDB_LITE); mobidb-lite (MOBIDB_LITE); mobidb-lite (MOBIDB_LITE); mobidb-lite (MOBIDB_LITE); mobidb-lite (MOBIDB_LITE)	no GO terms	EC:3.4.17	Acting on peptide bonds (peptidases)
110522258	LOC110522258	uncharacterized protein LOC110522258	LIN1_NYCCOLINE-1 reverse transcriptase homolog OS=Nycticebus coucang OX=9470 PE=3 SV=1	3977.73	-1.0618	0.241797	-4.39128	1.13e-05	0.00252527	ID=gene7289;Dbxref=GeneID:110522258;Name=LOC110522258;gbkey=Gene;gene=LOC110522258;gene_biotype=protein_coding	61246	4	F:GO:0003964; F:GO:0009036; P:GO:0032199; P:GO:0090305	F:RNA-directed DNA polymerase activity; F:type II site-specific deoxyribonuclease activity; P:reverse transcription involved in RNA-mediated transposition; P:nucleic acid phosphodiester bond hydrolysis	no GO terms	IPR000477 (PFAM); IPR036691 (G3DSA:3.60.10.GENE3D); PTHR19446 (PANTHER); IPR000477 (PROSITE_PROFILES); cd01650 (CDD); cd09076 (CDD); SSF56672 (SUPERFAMILY); IPR036691 (SUPERFAMILY)	no GO terms	EC:3.1.30; EC:3.1.21; EC:2.7.7.49; EC:3.1.21.4	Acting on ester bonds; Acting on ester bonds; RNA-directed DNA polymerase; Type II site-specific deoxyribonuclease
110520197	LOC110520197	poly [ADP-ribose] polymerase 14-like	PARPT_MOUSETCDD-inducible poly	227.065	-1.07972	0.233202	-4.62998	3.66e-06	0.00120199	ID=gene5444;Dbxref=GeneID:110520197;Name=LOC110520197;gbkey=Gene;gene=LOC110520197;gene_biotype=protein_coding	14363	28	P:GO:0000122; P:GO:0001570; P:GO:0001822; F:GO:0003714; F:GO:0003950; F:GO:0005515; C:GO:0005634; C:GO:0005737; P:GO:0008209; P:GO:0008210; P:GO:0008585; P:GO:0009791; P:GO:0030097; F:GO:0035326; P:GO:0045732; P:GO:0048008; P:GO:0048705; P:GO:0048745; P:GO:0060021; P:GO:0060325; P:GO:0060336; P:GO:0070212; P:GO:0070213; F:GO:0070403; P:GO:0071407; P:GO:0140289; P:GO:1902216; F:GO:1990404	P:negative regulation of transcription by RNA polymerase II; P:vasculogenesis; P:kidney development; F:transcription corepressor activity; F:NAD+ ADP-ribosyltransferase activity; F:protein binding; C:nucleus; C:cytoplasm; P:androgen metabolic process; P:estrogen metabolic process; P:female gonad development; P:post-embryonic development; P:hemopoiesis; F:enhancer binding; P:positive regulation of…	no GO terms	IPR002589 (SMART); IPR002589 (PFAM); G3DSA:3.40.220.10 (GENE3D); PTHR14453:SF84 (PANTHER); PTHR14453 (PANTHER); IPR002589 (PROSITE_PROFILES); SSF52949 (SUPERFAMILY)	no GO terms	EC:2.4.2.30	NAD(+) ADP-ribosyltransferase
110492403	LOC110492403	interferon regulatory factor 4-like	IRF4_HUMANInterferon regulatory factor 4 OS=Homo sapiens OX=9606 GN=IRF4 PE=1 SV=1	106.623	-1.08276	0.25979	-4.16781	3.08e-05	0.00508231	ID=gene30177;Dbxref=GeneID:110492403;Name=LOC110492403;gbkey=Gene;gene=LOC110492403;gene_biotype=protein_coding	3749	32	P:GO:0000122; C:GO:0000788; F:GO:0000978; F:GO:0001227; F:GO:0001228; F:GO:0005515; C:GO:0005654; C:GO:0005829; P:GO:0006479; P:GO:0006909; P:GO:0006914; F:GO:0016279; P:GO:0032729; P:GO:0032735; P:GO:0034122; P:GO:0042742; P:GO:0042832; P:GO:0043011; P:GO:0043388; P:GO:0043966; P:GO:0043967; P:GO:0044130; P:GO:0045082; P:GO:0045086; P:GO:0045368; P:GO:0045404; P:GO:0045944; P:GO:0060333; P:GO:00…	P:negative regulation of transcription by RNA polymerase II; C:nuclear nucleosome; F:RNA polymerase II proximal promoter sequence-specific DNA binding; F:DNA-binding transcription repressor activity, RNA polymerase II-specific; F:DNA-binding transcription activator activity, RNA polymerase II-specific; F:protein binding; C:nucleoplasm; C:cytosol; P:protein methylation; P:phagocytosis; P:autophagy…	F:GO:0003700; F:GO:0005515; P:GO:0006355; F:GO:0044212	IPR019471 (SMART); IPR019471 (PFAM); IPR017855 (G3DSA:2.60.200.GENE3D); IPR001346 (PANTHER); PTHR11949:SF24 (PANTHER); IPR008984 (SUPERFAMILY)	F:DNA-binding transcription factor activity; F:protein binding; P:regulation of transcription, DNA-templated; F:transcription regulatory region DNA binding
110495419	LOC110495419	histone-binding protein RBBP7	RBBP7_DANREHistone-binding protein RBBP7 OS=Danio rerio OX=7955 GN=rbbp7 PE=2 SV=1	186.788	-1.08355	0.204508	-5.29832	1.17e-07	0.000105415	ID=gene32858;Dbxref=GeneID:110495419;Name=LOC110495419;gbkey=Gene;gene=LOC110495419;gene_biotype=protein_coding	5214	9	P:GO:0002244; F:GO:0005515; P:GO:0006260; P:GO:0006338; F:GO:0008094; P:GO:0031101; P:GO:0031497; C:GO:0033186; C:GO:0035098	P:hematopoietic progenitor cell differentiation; F:protein binding; P:DNA replication; P:chromatin remodeling; F:DNA-dependent ATPase activity; P:fin regeneration; P:chromatin assembly; C:CAF-1 complex; C:ESC/E(Z) complex	no IPS match	no IPS match	no IPS match	EC:3.6.1.3; EC:3.6.1.15	Adenosinetriphosphatase; Nucleoside-triphosphate phosphatase
110505713	LOC110505713	spermatogenesis-associated protein 7 homolog	SPAT7_RATSpermatogenesis-associated protein 7 homolog OS=Rattus norvegicus OX=10116 GN=Spata7 PE=2 SV=1	15.9594	-1.09641	0.323176	-3.39262	0.000692278	0.0368978	ID=gene42246;Dbxref=GeneID:110505713;Name=LOC110505713;gbkey=Gene;gene=LOC110505713;gene_biotype=protein_coding	9288	13	F:GO:0005515; C:GO:0005654; C:GO:0005739; C:GO:0005829; C:GO:0005930; P:GO:0007283; P:GO:0007601; C:GO:0032391; C:GO:0036064; P:GO:0045494; P:GO:0050896; P:GO:1903546; P:GO:1903621	F:protein binding; C:nucleoplasm; C:mitochondrion; C:cytosol; C:axoneme; P:spermatogenesis; P:visual perception; C:photoreceptor connecting cilium; C:ciliary basal body; P:photoreceptor cell maintenance; P:response to stimulus; P:protein localization to photoreceptor outer segment; P:protein localization to photoreceptor connecting cilium	no GO terms	mobidb-lite (MOBIDB_LITE); mobidb-lite (MOBIDB_LITE)	no GO terms
110492847	LOC110492847	elongation of very long chain fatty acids protein 6-like	ELOV6_DANREElongation of very long chain fatty acids protein 6 OS=Danio rerio OX=7955 GN=elovl6 PE=2 SV=1	40.0848	-1.09809	0.332308	-3.30443	0.000951689	0.0439874	ID=gene29095;Dbxref=GeneID:110492847;Name=LOC110492847;gbkey=Gene;gene=LOC110492847;gene_biotype=protein_coding	15287	5	C:GO:0005789; C:GO:0016021; F:GO:0016747; P:GO:0019368; P:GO:1901566	C:endoplasmic reticulum membrane; C:integral component of membrane; F:transferase activity, transferring acyl groups other than amino-acyl groups; P:fatty acid elongation, unsaturated fatty acid; P:organonitrogen compound biosynthetic process	no GO terms	IPR038717 (PFAM); G3DSA:3.30.420.470 (GENE3D); PTHR23022 (PANTHER); PTHR23022:SF92 (PANTHER)	no GO terms
110509696	LOC110509696	interleukin-6 receptor subunit beta-like	LIN1_NYCCOLINE-1 reverse transcriptase homolog OS=Nycticebus coucang OX=9470 PE=3 SV=1	63.1236	-1.1093	0.258404	-4.29287	1.76e-05	0.0034767	ID=gene45823;Dbxref=GeneID:110509696;Name=LOC110509696;gbkey=Gene;gene=LOC110509696;gene_biotype=protein_coding	20809	3	F:GO:0008168; F:GO:0016706; P:GO:0055114	F:methyltransferase activity; F:2-oxoglutarate-dependent dioxygenase activity; P:oxidation-reduction process	F:GO:0008168; F:GO:0016706; P:GO:0055114	IPR015095 (PFAM); IPR000477 (PFAM); PTHR45612 (PANTHER); IPR000477 (PROSITE_PROFILES); cd01650 (CDD); SSF56672 (SUPERFAMILY)	F:methyltransferase activity; F:2-oxoglutarate-dependent dioxygenase activity; P:oxidation-reduction process
110506587	LOC110506587	ammonium transporter Rh type C-like	RHCG_ONCMYAmmonium transporter Rh type C OS=Oncorhynchus mykiss OX=8022 GN=rhcg PE=2 SV=1	10941.5	-1.11577	0.329771	-3.38348	0.00071574	0.0378077	ID=gene42966;Dbxref=GeneID:110506587;Name=LOC110506587;gbkey=Gene;gene=LOC110506587;gene_biotype=protein_coding	6130	4	F:GO:0008519; C:GO:0016021; C:GO:0016324; P:GO:0072488	F:ammonium transmembrane transporter activity; C:integral component of membrane; C:apical plasma membrane; P:ammonium transmembrane transport	no IPS match	no IPS match	no IPS match
110498971	msh2	DNA mismatch repair protein Msh2	MSH2_HUMANDNA mismatch repair protein Msh2 OS=Homo sapiens OX=9606 GN=MSH2 PE=1 SV=1	169.821	-1.11683	0.260591	-4.28577	1.82e-05	0.00352088	ID=gene36202;Dbxref=GeneID:110498971;Name=msh2;gbkey=Gene;gene=msh2;gene_biotype=protein_coding	20097	48	F:GO:0000287; F:GO:0000400; P:GO:0001701; F:GO:0003682; F:GO:0003697; F:GO:0005524; C:GO:0005654; P:GO:0006119; P:GO:0006298; P:GO:0006301; P:GO:0006302; P:GO:0006313; P:GO:0007050; P:GO:0007281; P:GO:0007283; F:GO:0008022; P:GO:0008340; P:GO:0008584; P:GO:0010165; P:GO:0010224; P:GO:0014070; P:GO:0015074; P:GO:0016446; F:GO:0016887; F:GO:0019237; F:GO:0019901; P:GO:0030183; P:GO:0031573; F:GO:00…	F:magnesium ion binding; F:four-way junction DNA binding; P:in utero embryonic development; F:chromatin binding; F:single-stranded DNA binding; F:ATP binding; C:nucleoplasm; P:oxidative phosphorylation; P:mismatch repair; P:postreplication repair; P:double-strand break repair; P:transposition, DNA-mediated; P:cell cycle arrest; P:germ cell development; P:spermatogenesis; F:protein C-terminus bind…	no GO terms	IPR000477 (PFAM); PTHR45030 (PANTHER); IPR000477 (PROSITE_PROFILES); cd01650 (CDD); SSF56672 (SUPERFAMILY)	no GO terms	EC:3.6.1.3; EC:3.6.1.15	Adenosinetriphosphatase; Nucleoside-triphosphate phosphatase
110492064	LOC110492064	pleckstrin homology domain-containing family G member 5-like	PKHG5_MOUSEPleckstrin homology domain-containing family G member 5 OS=Mus musculus OX=10090 GN=Plekhg5 PE=1 SV=1	95.1016	-1.12458	0.279907	-4.01768	5.88e-05	0.00762549	ID=gene29749;Dbxref=GeneID:110492064;Name=LOC110492064;gbkey=Gene;gene=LOC110492064;gene_biotype=protein_coding;partial=true	57727	3	F:GO:0003677; P:GO:0006313; P:GO:0015074	F:DNA binding; P:transposition, DNA-mediated; P:DNA integration	no GO terms	IPR000477 (PFAM); PTHR33332 (PANTHER); IPR000477 (PROSITE_PROFILES); SSF56672 (SUPERFAMILY)	no GO terms
110530436	rnf138	E3 ubiquitin-protein ligase RNF138	RN138_XENLAE3 ubiquitin-protein ligase RNF138 OS=Xenopus laevis OX=8355 GN=rnf138 PE=1 SV=1	89.9737	-1.12858	0.256953	-4.39215	1.12e-05	0.00252527	ID=gene15041;Dbxref=GeneID:110530436;Name=rnf138;gbkey=Gene;gene=rnf138;gene_biotype=protein_coding	26422	9	P:GO:0000724; F:GO:0003697; P:GO:0006511; P:GO:0010792; F:GO:0019901; F:GO:0031624; C:GO:0035861; P:GO:0051865; F:GO:0061630	P:double-strand break repair via homologous recombination; F:single-stranded DNA binding; P:ubiquitin-dependent protein catabolic process; P:DNA double-strand break processing involved in repair via single-strand annealing; F:protein kinase binding; F:ubiquitin conjugating enzyme binding; C:site of double-strand break; P:protein autoubiquitination; F:ubiquitin protein ligase activity	no GO terms	PTHR23304 (PANTHER)	no GO terms
110498850	lncRNA	lncRNA	Tc1-like transporase	525.021	-1.13368	0.30738	-3.68821	0.00022584	0.0188185	ID=gene36068;Dbxref=GeneID:110498850;Name=LOC110498850;gbkey=Gene;gene=LOC110498850;gene_biotype=lncRNA	14368	3	F:GO:0003677; P:GO:0006313; P:GO:0015074	F:DNA binding; P:transposition, DNA-mediated; P:DNA integration	F:GO:0003677; P:GO:0006313; P:GO:0015074	IPR002492 (PFAM); IPR036388 (G3DSA:1.10.10.GENE3D); G3DSA:3.30.420.470 (GENE3D); PTHR23022 (PANTHER); PTHR23022:SF92 (PANTHER); IPR009057 (SUPERFAMILY)	F:DNA binding; P:transposition, DNA-mediated; P:DNA integration
110531490	lncRNA	lncRNA	putative RNA-directed DNA polymerase from transposon BS	82.3999	-1.13687	0.329209	-3.45334	0.000553701	0.0324337	ID=gene15817;Dbxref=GeneID:110531490;Name=LOC110531490;gbkey=Gene;gene=LOC110531490;gene_biotype=lncRNA	6284	NA			no GO terms	mobidb-lite (MOBIDB_LITE)	no GO terms
110523326	dusp26	dual specificity protein phosphatase 26	DUPD1_GASACDual specificity phosphatase DUPD1 OS=Gasterosteus aculeatus OX=69293 GN=dupd1 PE=3 SV=1	26.2844	-1.13722	0.335807	-3.38652	0.000707862	0.0375929	ID=gene8064;Dbxref=GeneID:110523326;Name=dusp26;gbkey=Gene;gene=dusp26;gene_biotype=protein_coding	1982	4	F:GO:0004725; C:GO:0005737; F:GO:0008138; P:GO:0035335	F:protein tyrosine phosphatase activity; C:cytoplasm; F:protein tyrosine/serine/threonine phosphatase activity; P:peptidyl-tyrosine dephosphorylation	P:GO:0006470; F:GO:0008138	IPR020417 (PRINTS); IPR020405 (PRINTS); IPR029021 (G3DSA:3.90.190.GENE3D); IPR024950 (PANTHER); PTHR10159:SF112 (PANTHER); IPR029021 (SUPERFAMILY)	P:protein dephosphorylation; F:protein tyrosine/serine/threonine phosphatase activity	EC:3.1.3.16; EC:3.1.3.48	Protein-serine/threonine phosphatase; Protein-tyrosine-phosphatase
110531504	LOC110531504	E3 ubiquitin-protein ligase TRIM39-like	MEFV_HUMANPyrin OS=Homo sapiens OX=9606 GN=MEFV PE=1 SV=1	2402.64	-1.13818	0.268597	-4.23748	2.26e-05	0.0041532	ID=gene15838;Dbxref=GeneID:110531504;Name=LOC110531504;gbkey=Gene;gene=LOC110531504;gene_biotype=protein_coding	5488	1	F:GO:0005515	F:protein binding	no GO terms	mobidb-lite (MOBIDB_LITE); mobidb-lite (MOBIDB_LITE)	no GO terms
110517293	chtf18	chromosome transmission fidelity protein 18 homolog	CTF18_HUMANChromosome transmission fidelity protein 18 homolog OS=Homo sapiens OX=9606 GN=CHTF18 PE=1 SV=1	42.7061	-1.14268	0.29879	-3.82436	0.000131112	0.0132823	ID=gene53146;Dbxref=GeneID:110517293;Name=chtf18;gbkey=Gene;gene=chtf18;gene_biotype=protein_coding	36642	13	F:GO:0003689; F:GO:0005515; F:GO:0005524; C:GO:0005654; C:GO:0005663; C:GO:0005829; P:GO:0007131; P:GO:0007140; P:GO:0007283; C:GO:0031390; F:GO:0043142; P:GO:0051985; P:GO:1900264	F:DNA clamp loader activity; F:protein binding; F:ATP binding; C:nucleoplasm; C:DNA replication factor C complex; C:cytosol; P:reciprocal meiotic recombination; P:male meiotic nuclear division; P:spermatogenesis; C:Ctf18 RFC-like complex; F:single-stranded DNA-dependent ATPase activity; P:negative regulation of chromosome segregation; P:positive regulation of DNA-directed DNA polymerase activity	no GO terms	mobidb-lite (MOBIDB_LITE); mobidb-lite (MOBIDB_LITE)	no GO terms	EC:3.6.1.3; EC:3.6.1.15	Adenosinetriphosphatase; Nucleoside-triphosphate phosphatase
110530445	wrnip1	ATPase WRNIP1	WRIP1_RATATPase WRNIP1 OS=Rattus norvegicus OX=10116 GN=Wrnip1 PE=1 SV=1	25.6268	-1.15553	0.298583	-3.87005	0.000108812	0.0117473	ID=gene15050;Dbxref=GeneID:110530445;Name=wrnip1;gbkey=Gene;gene=wrnip1;gene_biotype=protein_coding	24328	18	P:GO:0000731; P:GO:0000733; C:GO:0000784; F:GO:0003677; F:GO:0005524; P:GO:0006282; P:GO:0006313; F:GO:0008047; P:GO:0015074; P:GO:0030174; C:GO:0030894; P:GO:0033567; F:GO:0042802; P:GO:0043085; F:GO:0043142; P:GO:0045087; F:GO:0046872; C:GO:0048471	P:DNA synthesis involved in DNA repair; P:DNA strand renaturation; C:nuclear chromosome, telomeric region; F:DNA binding; F:ATP binding; P:regulation of DNA repair; P:transposition, DNA-mediated; F:enzyme activator activity; P:DNA integration; P:regulation of DNA-dependent DNA replication initiation; C:replisome; P:DNA replication, Okazaki fragment processing; F:identical protein binding; P:posit…	F:GO:0003677; P:GO:0006313; P:GO:0015074	G3DSA:3.30.420.470 (GENE3D); IPR002492 (PFAM); IPR038717 (PFAM); IPR036388 (G3DSA:1.10.10.GENE3D); PTHR23022 (PANTHER); PTHR23022:SF92 (PANTHER); IPR009057 (SUPERFAMILY)	F:DNA binding; P:transposition, DNA-mediated; P:DNA integration	EC:3.6.1.3; EC:3.6.1.15	Adenosinetriphosphatase; Nucleoside-triphosphate phosphatase
110501732	LOC110501732	guanylate-binding protein 1-like	GBP1_CHLAEGuanylate-binding protein 1 OS=Chlorocebus aethiops OX=9534 GN=GBP1 PE=2 SV=1	287.769	-1.1664	0.334139	-3.49077	0.000481631	0.0294362	ID=gene38802;Dbxref=GeneID:110501732;Name=LOC110501732;gbkey=Gene;gene=LOC110501732;gene_biotype=protein_coding	14560	16	C:GO:0005794; C:GO:0005829; F:GO:0008092; P:GO:0009968; F:GO:0016787; C:GO:0031090; C:GO:0031982; F:GO:0032550; F:GO:0032561; F:GO:0042803; F:GO:0043168; P:GO:0071346; P:GO:0071347; P:GO:0071356; P:GO:1902531; P:GO:1903076	C:Golgi apparatus; C:cytosol; F:cytoskeletal protein binding; P:negative regulation of signal transduction; F:hydrolase activity; C:organelle membrane; C:vesicle; F:purine ribonucleoside binding; F:guanyl ribonucleotide binding; F:protein homodimerization activity; F:anion binding; P:cellular response to interferon-gamma; P:cellular response to interleukin-1; P:cellular response to tumor necrosis…	no GO terms	IPR032549 (PFAM); mobidb-lite (MOBIDB_LITE); IPR032567 (PANTHER)	no GO terms
101268932	cxcf1a	chemokine CXCF1a precursor	chemokine CXCF1a precursor	634.577	-1.18789	0.217558	-5.46014	4.76e-08	6.12e-05	ID=gene1070;Dbxref=GeneID:101268932;Name=cxcf1a;description=chemokine	2403	4	C:GO:0005576; P:GO:0006955; F:GO:0008009; P:GO:0060326	C:extracellular region; P:immune response; F:chemokine activity; P:cell chemotaxis	no IPS match	no IPS match	no IPS match
110514542	LOC110514542	uncharacterized protein LOC110514542	RT11_BOVIN28S ribosomal protein S11, mitochondrial OS=Bos taurus OX=9913 GN=MRPS11 PE=1 SV=2	36.4498	-1.19853	0.330241	-3.62925	0.000284243	0.0215594	ID=gene50533;Dbxref=GeneID:110514542;Name=LOC110514542;gbkey=Gene;gene=LOC110514542;gene_biotype=protein_coding;partial=true;start_range=.,4	2943	4	C:GO:0005840; P:GO:0032543; C:GO:0044429; P:GO:0071840	C:ribosome; P:mitochondrial translation; C:mitochondrial part; P:cellular component organization or biogenesis	no IPS match	no IPS match	no IPS match
110523845	LOC110523845	density-regulated protein-like	DENR_DANREDensity-regulated protein OS=Danio rerio OX=7955 GN=denr PE=1 SV=1	101.91	-1.20191	0.336452	-3.57229	0.00035387	0.0249234	ID=gene8661;Dbxref=GeneID:110523845;Name=LOC110523845;gbkey=Gene;gene=LOC110523845;gene_biotype=protein_coding	7486	4	P:GO:0001731; P:GO:0002188; F:GO:0003729; F:GO:0003743	P:formation of translation preinitiation complex; P:translation reinitiation; F:mRNA binding; F:translation initiation factor activity	no IPS match	no IPS match	no IPS match
110485970	cbx4	E3 SUMO-protein ligase CBX4	CBX4_MOUSEE3 SUMO-protein ligase CBX4 OS=Mus musculus OX=10090 GN=Cbx4 PE=1 SV=2	52.3589	-1.20493	0.30387	-3.96527	7.33e-05	0.00892462	ID=gene23929;Dbxref=GeneID:110485970;Name=cbx4;gbkey=Gene;gene=cbx4;gene_biotype=protein_coding;partial=true;start_range=.,20145015	5179	5	F:GO:0003676; F:GO:0005515; C:GO:0016604; F:GO:0016740; P:GO:0045892	F:nucleic acid binding; F:protein binding; C:nuclear body; F:transferase activity; P:negative regulation of transcription, DNA-templated	no GO terms	IPR033773 (PFAM); mobidb-lite (MOBIDB_LITE); mobidb-lite (MOBIDB_LITE); mobidb-lite (MOBIDB_LITE); mobidb-lite (MOBIDB_LITE); mobidb-lite (MOBIDB_LITE); PTHR22812:SF10 (PANTHER); PTHR22812 (PANTHER)	no GO terms
110510160	LOC110510160	B-cell lymphoma 3 protein homolog	BCL3_MOUSEB-cell lymphoma 3 protein homolog OS=Mus musculus OX=10090 GN=Bcl3 PE=1 SV=2	222.909	-1.20778	0.261178	-4.62437	3.76e-06	0.00122139	ID=gene4559;Dbxref=GeneID:110510160;Name=LOC110510160;gbkey=Gene;gene=LOC110510160;gene_biotype=protein_coding	21770	40	P:GO:0002268; P:GO:0002315; P:GO:0002455; P:GO:0002467; F:GO:0003700; C:GO:0005654; C:GO:0005829; C:GO:0005886; P:GO:0007249; P:GO:0009615; P:GO:0010225; P:GO:0019730; P:GO:0030198; P:GO:0030330; C:GO:0030496; F:GO:0030674; P:GO:0032729; C:GO:0032996; C:GO:0033257; P:GO:0042088; P:GO:0042536; P:GO:0042742; P:GO:0042771; P:GO:0042832; P:GO:0043066; F:GO:0043565; F:GO:0044212; P:GO:0045064; P:GO:00…	P:follicular dendritic cell differentiation; P:marginal zone B cell differentiation; P:humoral immune response mediated by circulating immunoglobulin; P:germinal center formation; F:DNA-binding transcription factor activity; C:nucleoplasm; C:cytosol; C:plasma membrane; P:I-kappaB kinase/NF-kappaB signaling; P:response to virus; P:response to UV-C; P:antimicrobial humoral response; P:extracellular…	no GO terms	mobidb-lite (MOBIDB_LITE); mobidb-lite (MOBIDB_LITE); mobidb-lite (MOBIDB_LITE); mobidb-lite (MOBIDB_LITE)	no GO terms
100305248	8odp	7,8-dihydro-8-oxoguanine triphosphatase	8ODP_RAT7,8-dihydro-8-oxoguanine triphosphatase OS=Rattus norvegicus OX=10116 GN=Nudt1 PE=1 SV=1	99.5606	-1.21038	0.299211	-4.04523	5.23e-05	0.007093	ID=gene22353;Dbxref=GeneID:100305248;Name=8odp;description=7%2C8-dihydro-8-oxoguanine	1709	26	C:GO:0001669; F:GO:0003924; F:GO:0005515; C:GO:0005615; C:GO:0005759; C:GO:0005829; C:GO:0005886; P:GO:0006203; P:GO:0006281; P:GO:0006979; P:GO:0007568; F:GO:0008413; P:GO:0008584; F:GO:0030515; C:GO:0031965; P:GO:0034656; F:GO:0035539; F:GO:0036219; P:GO:0042262; F:GO:0044713; F:GO:0044714; P:GO:0046061; P:GO:0046686; F:GO:0046872; F:GO:0047693; F:GO:0050072	C:acrosomal vesicle; F:GTPase activity; F:protein binding; C:extracellular space; C:mitochondrial matrix; C:cytosol; C:plasma membrane; P:dGTP catabolic process; P:DNA repair; P:response to oxidative stress; P:aging; F:8-oxo-7,8-dihydroguanosine triphosphate pyrophosphatase activity; P:male gonad development; F:snoRNA binding; C:nuclear membrane; P:nucleobase-containing small molecule catabolic p…	no IPS match	no IPS match	no IPS match	EC:3.6.1.30; EC:3.6.1.8; EC:3.6.1.19; EC:3.6.1.15	Acting on acid anhydrides; ATP diphosphatase; Acting on acid anhydrides; Nucleoside-triphosphate phosphatase
110537291	lncRNA	lncRNA	rho GTPase-activating protein 20-like isoform X2	22.5577	-1.23031	0.331567	-3.71057	0.000206791	0.0179036	ID=gene21222;Dbxref=GeneID:110537291;Name=LOC110537291;gbkey=Gene;gene=LOC110537291;gene_biotype=lncRNA	7557	NA			no GO terms	mobidb-lite (MOBIDB_LITE)	no GO terms
110520280	pseudogene	pseudogene	NA	45.3647	-1.27345	0.306651	-4.15276	3.28e-05	0.00527156	ID=gene5541;Dbxref=GeneID:110520280;Name=LOC110520280;gbkey=Gene;gene=LOC110520280;gene_biotype=pseudogene;pseudo=true	NA	NA	NA	NA	NA	NA	NA	NA	NA
110495002	LOC110495002	suppressor of cytokine signaling 1-like	SOCS1_HUMANSuppressor of cytokine signaling 1 OS=Homo sapiens OX=9606 GN=SOCS1 PE=1 SV=1	494.325	-1.28371	0.276171	-4.64827	3.35e-06	0.00115138	ID=gene30720;Dbxref=GeneID:110495002;Name=LOC110495002;gbkey=Gene;gene=LOC110495002;gene_biotype=protein_coding;partial=true;start_range=.,754099	758	21	F:GO:0005159; C:GO:0005654; P:GO:0010533; F:GO:0019210; F:GO:0019901; P:GO:0031100; P:GO:0032355; P:GO:0032496; P:GO:0032570; P:GO:0035556; C:GO:0036464; P:GO:0042532; P:GO:0043372; P:GO:0043377; P:GO:0045444; P:GO:0045591; P:GO:0046627; P:GO:0050707; P:GO:0060334; P:GO:0071230; P:GO:0071407	F:insulin-like growth factor receptor binding; C:nucleoplasm; P:regulation of activation of Janus kinase activity; F:kinase inhibitor activity; F:protein kinase binding; P:animal organ regeneration; P:response to estradiol; P:response to lipopolysaccharide; P:response to progesterone; P:intracellular signal transduction; C:cytoplasmic ribonucleoprotein granule; P:negative regulation of tyrosine p…	C:GO:0005737; P:GO:0035556; P:GO:0046426; P:GO:0060334	IPR001496 (SMART); IPR036860 (G3DSA:3.30.505.GENE3D); PTHR44621:SF2 (PANTHER); IPR028411 (PANTHER); PS51257 (PROSITE_PROFILES); IPR001496 (PROSITE_PROFILES); IPR036036 (SUPERFAMILY); IPR036860 (SUPERFAMILY)	C:cytoplasm; P:intracellular signal transduction; P:negative regulation of receptor signaling pathway via JAK-STAT; P:regulation of interferon-gamma-mediated signaling pathway
110503725	LOC110503725	insulin-like growth factor-binding protein complex acid labile subunit	LGR4_DANRELeucine-rich repeat-containing G-protein coupled receptor 4 OS=Danio rerio OX=7955 GN=lgr4 PE=2 SV=1	110.712	-1.29385	0.394475	-3.27994	0.0010383	0.0463281	ID=gene40192;Dbxref=GeneID:110503725;Name=LOC110503725;gbkey=Gene;gene=LOC110503725;gene_biotype=protein_coding	3935	6	F:GO:0005515; P:GO:0007165; C:GO:0016020; P:GO:0030154; C:GO:0044464; P:GO:0048731	F:protein binding; P:signal transduction; C:membrane; P:cell differentiation; C:cell part; P:system development	F:GO:0005515	PR00019 (PRINTS); SM00364 (SMART); IPR003591 (SMART); SM00365 (SMART); IPR032675 (G3DSA:3.80.10.GENE3D); IPR032675 (G3DSA:3.80.10.GENE3D); IPR001611 (PFAM); IPR032675 (G3DSA:3.80.10.GENE3D); IPR032675 (G3DSA:3.80.10.GENE3D); PTHR43983 (PANTHER); PTHR43983:SF2 (PANTHER); IPR001611 (PROSITE_PROFILES); IPR001611 (PROSITE_PROFILES); IPR001611 (PROSITE_PROFILES); IPR001611 (PROSITE_PROFILES); IPR00161…	F:protein binding
101268933	cxcf1b	chemokine CXCF1b precursor	C-X-C motif chemokine 11-like	98.1759	-1.3009	0.347619	-3.74232	0.000182328	0.0162453	ID=gene31109;Dbxref=GeneID:101268933;Name=cxcf1b;description=chemokine	1163	4	C:GO:0005576; P:GO:0006955; F:GO:0008009; P:GO:0060326	C:extracellular region; P:immune response; F:chemokine activity; P:cell chemotaxis	no IPS match	no IPS match	no IPS match
110490908	LOC110490908	ankyrin repeat domain-containing protein 33B-like	AN33B_MOUSEAnkyrin repeat domain-containing protein 33B OS=Mus musculus OX=10090 GN=Ankrd33b PE=1 SV=1	41.3035	-1.30097	0.397421	-3.27354	0.00106211	0.0467839	ID=gene27394;Dbxref=GeneID:110490908;Name=LOC110490908;gbkey=Gene;gene=LOC110490908;gene_biotype=protein_coding	21460	6	P:GO:0000122; F:GO:0003677; C:GO:0005634; C:GO:0005829; P:GO:0035914; P:GO:2000678	P:negative regulation of transcription by RNA polymerase II; F:DNA binding; C:nucleus; C:cytosol; P:skeletal muscle cell differentiation; P:negative regulation of transcription regulatory region DNA binding	no IPS match	no IPS match	no IPS match
110527458	LOC110527458	ly6/PLAUR domain-containing protein 1-like	LYPD1_RATLy6/PLAUR domain-containing protein 1 OS=Rattus norvegicus OX=10116 GN=Lypd1 PE=2 SV=1	53.1856	-1.30377	0.35858	-3.63591	0.000277002	0.0211731	ID=gene12296;Dbxref=GeneID:110527458;Name=LOC110527458;gbkey=Gene;gene=LOC110527458;gene_biotype=protein_coding	10208	11	P:GO:0001662; C:GO:0005576; C:GO:0005886; P:GO:0007271; F:GO:0030550; C:GO:0031225; F:GO:0033130; P:GO:0035094; P:GO:0095500; P:GO:1903077; P:GO:2000272	P:behavioral fear response; C:extracellular region; C:plasma membrane; P:synaptic transmission, cholinergic; F:acetylcholine receptor inhibitor activity; C:anchored component of membrane; F:acetylcholine receptor binding; P:response to nicotine; P:acetylcholine receptor signaling pathway; P:negative regulation of protein localization to plasma membrane; P:negative regulation of signaling receptor…	no GO terms	PTHR10036:SF7 (PANTHER); PTHR10036 (PANTHER); SSF57302 (SUPERFAMILY)	no GO terms
110534168	LOC110534168	nuclear receptor subfamily 4 group A member 3-like	NR4A3_HUMANNuclear receptor subfamily 4 group A member 3 OS=Homo sapiens OX=9606 GN=NR4A3 PE=1 SV=3	17.2882	-1.31312	0.396131	-3.31487	0.000916858	0.0429977	ID=gene1780;Dbxref=GeneID:110534168;Name=LOC110534168;gbkey=Gene;gene=LOC110534168;gene_biotype=protein_coding;partial=true;start_range=.,2220053	10559	62	P:GO:0000122; F:GO:0001223; F:GO:0001228; P:GO:0001666; P:GO:0001707; P:GO:0001764; P:GO:0001975; F:GO:0004879; C:GO:0005654; C:GO:0005667; C:GO:0005737; P:GO:0007411; P:GO:0008344; P:GO:0009444; P:GO:0009791; P:GO:0010613; P:GO:0010828; P:GO:0017085; F:GO:0019901; P:GO:0021766; P:GO:0021952; P:GO:0021986; P:GO:0031100; P:GO:0031668; P:GO:0032765; F:GO:0035035; F:GO:0035259; F:GO:0035497; P:GO:00…	P:negative regulation of transcription by RNA polymerase II; F:transcription coactivator binding; F:DNA-binding transcription activator activity, RNA polymerase II-specific; P:response to hypoxia; P:mesoderm formation; P:neuron migration; P:response to amphetamine; F:nuclear receptor activity; C:nucleoplasm; C:transcription factor complex; C:cytoplasm; P:axon guidance; P:adult locomotory behavior…	no GO terms	mobidb-lite (MOBIDB_LITE); mobidb-lite (MOBIDB_LITE); PTHR44592 (PANTHER)	no GO terms
110508400	lncRNA	lncRNA	zinc finger protein 687a-like	51.6955	-1.33614	0.283835	-4.70746	2.51e-06	0.000948747	ID=gene4251;Dbxref=GeneID:110508400;Name=LOC110508400;gbkey=Gene;gene=LOC110508400;gene_biotype=lncRNA	4978	3	F:GO:0005319; P:GO:0006869; C:GO:0016021	F:lipid transporter activity; P:lipid transport; C:integral component of membrane	no IPS match	no IPS match	no IPS match
100272210	socs1	suppressor of cytokine signaling 1	SOCS1_HUMANSuppressor of cytokine signaling 1 OS=Homo sapiens OX=9606 GN=SOCS1 PE=1 SV=1	801.083	-1.33713	0.349524	-3.82558	0.000130466	0.0132622	ID=gene54198;Dbxref=GeneID:100272210;Name=socs1;description=suppressor	6070	23	F:GO:0004860; F:GO:0005159; C:GO:0005654; C:GO:0005829; P:GO:0010533; F:GO:0019901; P:GO:0031100; P:GO:0032355; P:GO:0032496; P:GO:0032570; C:GO:0036464; P:GO:0038111; P:GO:0040008; P:GO:0042532; P:GO:0043372; P:GO:0043377; P:GO:0045444; P:GO:0045591; P:GO:0046627; P:GO:0050707; P:GO:0060334; P:GO:0071230; P:GO:0071407	F:protein kinase inhibitor activity; F:insulin-like growth factor receptor binding; C:nucleoplasm; C:cytosol; P:regulation of activation of Janus kinase activity; F:protein kinase binding; P:animal organ regeneration; P:response to estradiol; P:response to lipopolysaccharide; P:response to progesterone; C:cytoplasmic ribonucleoprotein granule; P:interleukin-7-mediated signaling pathway; P:regulat…	no IPS match	no IPS match	no IPS match
110497581	LOC110497581	uncharacterized protein LOC110497581	CC162_HUMANCoiled-coil domain-containing protein 162 OS=Homo sapiens OX=9606 GN=CCDC162P PE=2 SV=3	19.5611	-1.35039	0.40353	-3.34644	0.000818555	0.0409015	ID=gene35105;Dbxref=GeneID:110497581;Name=LOC110497581;gbkey=Gene;gene=LOC110497581;gene_biotype=protein_coding	24936	NA			no IPS match	no IPS match	no IPS match
110527210	LOC110527210	uncharacterized protein LOC110527210	uncharacterized protein LOC110527210	135.466	-1.3603	0.349898	-3.88772	0.000101189	0.0110862	ID=gene11865;Dbxref=GeneID:110527210;Name=LOC110527210;gbkey=Gene;gene=LOC110527210;gene_biotype=protein_coding	1788	NA			no GO terms	PTHR34488 (PANTHER)	no GO terms
110534430	pseudogene	pseudogene	NA	887.306	-1.3683	0.367435	-3.72392	0.000196155	0.0172519	ID=gene18662;Dbxref=GeneID:110534430;Name=LOC110534430;gbkey=Gene;gene=LOC110534430;gene_biotype=transcribed_pseudogene;pseudo=true	NA	NA	NA	NA	NA	NA	NA	NA	NA
110517744	lncRNA	lncRNA		49.9045	-1.39312	0.409427	-3.40262	0.000667438	0.036175	ID=gene53572;Dbxref=GeneID:110517744;Name=LOC110517744;gbkey=Gene;gene=LOC110517744;gene_biotype=lncRNA	1090	NA			no IPS match	no IPS match	no IPS match
110509390	LOC110509390	NEDD4-binding protein 2-like 1	unnamed protein product	21.4557	-1.43511	0.427959	-3.35338	0.0007983	0.0402978	ID=gene46463;Dbxref=GeneID:110509390;Name=LOC110509390;gbkey=Gene;gene=LOC110509390;gene_biotype=protein_coding	9831	7	C:GO:0001726; F:GO:0005200; C:GO:0005925; P:GO:0007016; P:GO:0007155; C:GO:0016021; F:GO:0051015	C:ruffle; F:structural constituent of cytoskeleton; C:focal adhesion; P:cytoskeletal anchoring at plasma membrane; P:cell adhesion; C:integral component of membrane; F:actin filament binding	no IPS match	no IPS match	no IPS match
110495003	LOC110495003	uncharacterized protein LOC110495003	---NA---	912.547	-1.47391	0.238421	-6.18197	6.33e-10	3.75e-06	ID=gene30721;Dbxref=GeneID:110495003;Name=LOC110495003;gbkey=Gene;gene=LOC110495003;gene_biotype=protein_coding	6225	3	C:GO:0005737; P:GO:0046426; P:GO:0060334	C:cytoplasm; P:negative regulation of receptor signaling pathway via JAK-STAT; P:regulation of interferon-gamma-mediated signaling pathway	C:GO:0005737; P:GO:0046426; P:GO:0060334	IPR036860 (G3DSA:3.30.505.GENE3D); mobidb-lite (MOBIDB_LITE); mobidb-lite (MOBIDB_LITE); IPR028411 (PANTHER); IPR036860 (SUPERFAMILY)	C:cytoplasm; P:negative regulation of receptor signaling pathway via JAK-STAT; P:regulation of interferon-gamma-mediated signaling pathway
110495001	LOC110495001	programmed cell death protein 4-like	PDCD4_CHICKProgrammed cell death protein 4 OS=Gallus gallus OX=9031 GN=PDCD4 PE=2 SV=1	82.831	-1.49608	0.423373	-3.53373	0.000409742	0.0270749	ID=gene30719;Dbxref=GeneID:110495001;Name=LOC110495001;gbkey=Gene;gene=LOC110495001;gene_biotype=protein_coding	7196	23	F:GO:0003723; F:GO:0005515; C:GO:0005634; C:GO:0005829; P:GO:0007569; P:GO:0030509; P:GO:0035722; P:GO:0043066; P:GO:0043508; P:GO:0045786; P:GO:0045892; P:GO:0046426; P:GO:0050729; P:GO:0060334; P:GO:0060940; P:GO:0071222; P:GO:1900016; P:GO:1901224; P:GO:1904706; P:GO:1904761; P:GO:1905064; P:GO:1905461; P:GO:2000353	F:RNA binding; F:protein binding; C:nucleus; C:cytosol; P:cell aging; P:BMP signaling pathway; P:interleukin-12-mediated signaling pathway; P:negative regulation of apoptotic process; P:negative regulation of JUN kinase activity; P:negative regulation of cell cycle; P:negative regulation of transcription, DNA-templated; P:negative regulation of receptor signaling pathway via JAK-STAT; P:positive …	C:GO:0005737; P:GO:0046426; P:GO:0060334	IPR036860 (G3DSA:3.30.505.GENE3D); PTHR44621:SF2 (PANTHER); IPR028411 (PANTHER); IPR001496 (PROSITE_PROFILES); IPR036860 (SUPERFAMILY)	C:cytoplasm; P:negative regulation of receptor signaling pathway via JAK-STAT; P:regulation of interferon-gamma-mediated signaling pathway
110534699	LOC110534699	CD83 antigen-like	CD83 antigen-like	161.246	-1.50008	0.360525	-4.16082	3.17e-05	0.00513628	ID=gene2331;Dbxref=GeneID:110534699;Name=LOC110534699;end_range=15949881,.;gbkey=Gene;gene=LOC110534699;gene_biotype=protein_coding;partial=true	6323	NA			no IPS match	no IPS match	no IPS match
100301860	ccl13	Small inducible cytokine A13 precursor	NYNRI_MOUSEProtein NYNRIN OS=Mus musculus OX=10090 GN=Nynrin PE=2 SV=2	179.273	-1.50771	0.399972	-3.76955	0.000163544	0.015407	ID=gene50866;Dbxref=GeneID:100301860;Name=ccl13;description=Small	39304	NA			no IPS match	no IPS match	no IPS match
110496248	lncRNA	lncRNA	COEA1_CHICKCollagen alpha-1(XIV) chain OS=Gallus gallus OX=9031 GN=COL14A1 PE=1 SV=2	21.43	-1.50922	0.382484	-3.94585	7.95e-05	0.00948478	ID=gene33802;Dbxref=GeneID:110496248;Name=LOC110496248;gbkey=Gene;gene=LOC110496248;gene_biotype=lncRNA	2583	2	F:GO:0005515; C:GO:0044421	F:protein binding; C:extracellular region part	F:GO:0005515	IPR003961 (SMART); IPR003961 (PFAM); PTHR44557 (PANTHER); IPR003961 (CDD); IPR036116 (SUPERFAMILY)	F:protein binding
110525651	LOC110525651	OX-2 membrane glycoprotein-like	OX2G_HUMANOX-2 membrane glycoprotein OS=Homo sapiens OX=9606 GN=CD200 PE=1 SV=4	131.725	-1.51125	0.433088	-3.48948	0.000483962	0.0295177	ID=gene35;Dbxref=GeneID:110525651;Name=LOC110525651;gbkey=Gene;gene=LOC110525651;gene_biotype=protein_coding	5529	17	P:GO:0001817; P:GO:0002686; F:GO:0005515; C:GO:0005911; C:GO:0016021; C:GO:0030424; C:GO:0036477; P:GO:0043031; P:GO:0043085; C:GO:0044297; C:GO:0044459; P:GO:0048518; P:GO:0050709; P:GO:0050776; P:GO:0051090; P:GO:0098609; P:GO:0150077	P:regulation of cytokine production; P:negative regulation of leukocyte migration; F:protein binding; C:cell-cell junction; C:integral component of membrane; C:axon; C:somatodendritic compartment; P:negative regulation of macrophage activation; P:positive regulation of catalytic activity; C:cell body; C:plasma membrane part; P:positive regulation of biological process; P:negative regulation of pr…	P:GO:0043031; P:GO:0050776	IPR013106 (SMART); IPR013106 (PFAM); IPR013783 (G3DSA:2.60.40.GENE3D); PTHR23277 (PANTHER); IPR033321 (PTHR23277:PANTHER); IPR007110 (PROSITE_PROFILES); IPR036179 (SUPERFAMILY)	P:negative regulation of macrophage activation; P:regulation of immune response
110499921	Ig kappa-b4 chain C region-like isoform X2		KV15_RABITIg kappa chain V region K29-213 OS=Oryctolagus cuniculus OX=9986 PE=1 SV=1	47.4319	-1.53705	0.460227	-3.33977	0.000838493	0.0414081	ID=gene37125;Dbxref=GeneID:110499921;Name=LOC110499921;gbkey=Gene;gene=LOC110499921;gene_biotype=C_region	6681	11	P:GO:0002377; F:GO:0003823; F:GO:0004252; C:GO:0005615; C:GO:0005886; P:GO:0006898; P:GO:0006958; P:GO:0030449; P:GO:0038095; P:GO:0038096; P:GO:0050900	P:immunoglobulin production; F:antigen binding; F:serine-type endopeptidase activity; C:extracellular space; C:plasma membrane; P:receptor-mediated endocytosis; P:complement activation, classical pathway; P:regulation of complement activation; P:Fc-epsilon receptor signaling pathway; P:Fc-gamma receptor signaling pathway involved in phagocytosis; P:leukocyte migration	no IPS match	no IPS match	no IPS match	EC:3.4.21	Acting on peptide bonds (peptidases)
110493775	LOC110493775	potassium voltage-gated channel subfamily H member 1-like	KCNH1_RATPotassium voltage-gated channel subfamily H member 1 OS=Rattus norvegicus OX=10116 GN=Kcnh1 PE=1 SV=1	23.3187	-1.53902	0.417744	-3.68412	0.000229492	0.0189625	ID=gene31401;Dbxref=GeneID:110493775;Name=LOC110493775;gbkey=Gene;gene=LOC110493775;gene_biotype=protein_coding	56246	35	P:GO:0001964; F:GO:0005251; F:GO:0005516; C:GO:0005637; P:GO:0007520; C:GO:0008076; C:GO:0009986; P:GO:0010389; C:GO:0014069; F:GO:0019901; C:GO:0030054; C:GO:0030425; F:GO:0030551; C:GO:0030673; C:GO:0031901; P:GO:0034765; P:GO:0042127; P:GO:0042391; F:GO:0042802; C:GO:0043204; F:GO:0044325; C:GO:0045211; F:GO:0046982; P:GO:0048015; C:GO:0048471; P:GO:0071277; P:GO:0071320; P:GO:0071805; F:GO:00…	P:startle response; F:delayed rectifier potassium channel activity; F:calmodulin binding; C:nuclear inner membrane; P:myoblast fusion; C:voltage-gated potassium channel complex; C:cell surface; P:regulation of G2/M transition of mitotic cell cycle; C:postsynaptic density; F:protein kinase binding; C:cell junction; C:dendrite; F:cyclic nucleotide binding; C:axolemma; C:early endosome membrane; P:r…	no GO terms	mobidb-lite (MOBIDB_LITE); mobidb-lite (MOBIDB_LITE)	no GO terms
110514021	LOC110514021	CD83 antigen-like	CD83 antigen-like	551.526	-1.59761	0.333233	-4.79428	1.63e-06	0.000715413	ID=gene4810;Dbxref=GeneID:110514021;Name=LOC110514021;gbkey=Gene;gene=LOC110514021;gene_biotype=protein_coding	3239	1	C:GO:0016021	C:integral component of membrane	no GO terms	mobidb-lite (MOBIDB_LITE)	no GO terms
110486338	LOC110486338	protein shisa-9B-like	SHA9B_DANREProtein shisa-9B OS=Danio rerio OX=7955 GN=shisa9b PE=2 SV=1	16.9204	-1.60257	0.451131	-3.55233	0.000381838	0.0260257	ID=gene24429;Dbxref=GeneID:110486338;Name=LOC110486338;gbkey=Gene;gene=LOC110486338;gene_biotype=protein_coding	28348	7	C:GO:0014069; C:GO:0030054; C:GO:0032281; C:GO:0032591; C:GO:0045211; P:GO:0048172; P:GO:2000311	C:postsynaptic density; C:cell junction; C:AMPA glutamate receptor complex; C:dendritic spine membrane; C:postsynaptic membrane; P:regulation of short-term neuronal synaptic plasticity; P:regulation of AMPA receptor activity	no GO terms	IPR026910 (PFAM); IPR026910 (PANTHER); PTHR31774:SF13 (PANTHER)	no GO terms
110539080	LOC110539080	uncharacterized protein LOC110539080	RN169_DANREE3 ubiquitin-protein ligase RNF169 OS=Danio rerio OX=7955 GN=rnf169 PE=3 SV=1	67.3779	-1.61946	0.450589	-3.5941	0.000325509	0.0233711	ID=gene21902;Dbxref=GeneID:110539080;Name=LOC110539080;gbkey=Gene;gene=LOC110539080;gene_biotype=protein_coding	6571	2	C:GO:0005622; F:GO:0008270	C:intracellular; F:zinc ion binding	no GO terms	mobidb-lite (MOBIDB_LITE)	no GO terms
110488508	LOC110488508	serine/threonine-protein kinase Nek8-like	serine/threonine-protein kinase Nek8-like	42.4177	-1.62083	0.426394	-3.80125	0.000143968	0.0140089	ID=gene2494;Dbxref=GeneID:110488508;Name=LOC110488508;gbkey=Gene;gene=LOC110488508;gene_biotype=protein_coding	10406	3	F:GO:0004672; F:GO:0005524; P:GO:0006468	F:protein kinase activity; F:ATP binding; P:protein phosphorylation	F:GO:0004672; F:GO:0005524; P:GO:0006468	G3DSA:1.10.510.10 (GENE3D); mobidb-lite (MOBIDB_LITE); mobidb-lite (MOBIDB_LITE); mobidb-lite (MOBIDB_LITE); IPR000719 (PROSITE_PROFILES); IPR011009 (SUPERFAMILY)	F:protein kinase activity; F:ATP binding; P:protein phosphorylation
110485895	LOC110485895	keratin, type I cytoskeletal 19-like	K1C1_CARAUKeratin, type I cytoskeletal 50 kDa OS=Carassius auratus OX=7957 PE=2 SV=1	232.267	-1.64282	0.417897	-3.93117	8.45e-05	0.00980635	ID=gene23846;Dbxref=GeneID:110485895;Name=LOC110485895;gbkey=Gene;gene=LOC110485895;gene_biotype=protein_coding	6516	2	F:GO:0005198; C:GO:0005882	F:structural molecule activity; C:intermediate filament	no GO terms	mobidb-lite (MOBIDB_LITE)	no GO terms
110530760	LOC110530760	uncharacterized protein LOC110530760	SLAM family member 9-like	61.0057	-1.64519	0.408466	-4.02774	5.63e-05	0.00740384	ID=gene15405;Dbxref=GeneID:110530760;Name=LOC110530760;gbkey=Gene;gene=LOC110530760;gene_biotype=protein_coding	3279	NA			no IPS match	no IPS match	no IPS match
110514657	LOC110514657	C-C motif chemokine 13-like	C-C motif chemokine 13-like	41.6293	-1.667	0.506378	-3.29201	0.000994756	0.0454555	ID=gene50643;Dbxref=GeneID:110514657;Name=LOC110514657;gbkey=Gene;gene=LOC110514657;gene_biotype=protein_coding	1224	3	C:GO:0005576; P:GO:0006955; F:GO:0008009	C:extracellular region; P:immune response; F:chemokine activity	C:GO:0005576; P:GO:0006955; F:GO:0008009	G3DSA:2.40.50.40 (GENE3D); IPR036048 (SUPERFAMILY)	C:extracellular region; P:immune response; F:chemokine activity
110506998	LOC110506998	CUB and zona pellucida-like domain-containing protein 1	DMBT1_HUMANDeleted in malignant brain tumors 1 protein OS=Homo sapiens OX=9606 GN=DMBT1 PE=1 SV=2	3970.57	-1.67639	0.511383	-3.27815	0.00104489	0.0463281	ID=gene43460;Dbxref=GeneID:110506998;Name=LOC110506998;gbkey=Gene;gene=LOC110506998;gene_biotype=protein_coding;partial=true;start_range=.,39866491	4214	NA			no IPS match	no IPS match	no IPS match
110504688	LOC110504688	stimulator of interferon genes protein-like	STING_XENTRStimulator of interferon genes protein OS=Xenopus tropicalis OX=8364 GN=tmem173 PE=2 SV=1	194.116	-1.67694	0.264687	-6.33554	2.37e-10	2.33e-06	ID=gene41139;Dbxref=GeneID:110504688;Name=LOC110504688;gbkey=Gene;gene=LOC110504688;gene_biotype=protein_coding	6830	2	P:GO:0002218; P:GO:0032481	P:activation of innate immune response; P:positive regulation of type I interferon production	P:GO:0002218; P:GO:0032481	IPR029158 (PFAM); IPR038623 (G3DSA:3.40.50.GENE3D); IPR029158 (PANTHER)	P:activation of innate immune response; P:positive regulation of type I interferon production
110491675	LOC110491675	uncharacterized protein LOC110491675	unnamed protein product	2510.38	-1.68194	0.458251	-3.67036	0.000242213	0.0196298	ID=gene269;Dbxref=GeneID:110491675;Name=LOC110491675;gbkey=Gene;gene=LOC110491675;gene_biotype=protein_coding	6061	3	F:GO:0003677; P:GO:0006313; P:GO:0015074	F:DNA binding; P:transposition, DNA-mediated; P:DNA integration	no IPS match	no IPS match	no IPS match
110528961	LOC110528961	opioid growth factor receptor-like	OGFR_MOUSEOpioid growth factor receptor OS=Mus musculus OX=10090 GN=Ogfr PE=1 SV=1	26.7576	-1.68548	0.368264	-4.57683	4.72e-06	0.00139642	ID=gene12791;Dbxref=GeneID:110528961;Name=LOC110528961;end_range=39598281,.;gbkey=Gene;gene=LOC110528961;gene_biotype=protein_coding;partial=true	10694	7	P:GO:0001558; F:GO:0004985; F:GO:0005515; C:GO:0005634; C:GO:0016020; P:GO:0038003; C:GO:0048471	P:regulation of cell growth; F:opioid receptor activity; F:protein binding; C:nucleus; C:membrane; P:opioid receptor signaling pathway; C:perinuclear region of cytoplasm	no GO terms	G3DSA:1.10.10.60 (GENE3D)	no GO terms
100136664	LOC100136664	macrophage myristoylated alanine-rich C kinase-like protein	macrophage myristoylated alanine-rich C kinase-like protein	795.271	-1.68582	0.454895	-3.70595	0.000210601	0.0181098	ID=gene25541;Dbxref=GeneID:100136664;Name=LOC100136664;description=macrophage	2296	NA			no IPS match	no IPS match	no IPS match
110499239	LOC110499239	uncharacterized protein LOC110499239	ZBED1_HUMANZinc finger BED domain-containing protein 1 OS=Homo sapiens OX=9606 GN=ZBED1 PE=1 SV=1	129.986	-1.70632	0.358569	-4.75869	1.95e-06	0.000823402	ID=gene36498;Dbxref=GeneID:110499239;Name=LOC110499239;gbkey=Gene;gene=LOC110499239;gene_biotype=protein_coding	9631	3	P:GO:0006355; C:GO:0031981; F:GO:0046983	P:regulation of transcription, DNA-templated; C:nuclear lumen; F:protein dimerization activity	F:GO:0046983	IPR008906 (PFAM); PTHR23272 (PANTHER); PTHR23272:SF105 (PANTHER); PTHR23272:SF105 (PANTHER); IPR012337 (SUPERFAMILY)	F:protein dimerization activity
110487518	LOC110487518	E3 ubiquitin-protein ligase RNF135-like	FSD1_DANREFibronectin type III and SPRY domain-containing protein 1 OS=Danio rerio OX=7955 GN=fsd1 PE=3 SV=1	77.5455	-1.74288	0.322923	-5.3972	6.77e-08	7.42e-05	ID=gene23776;Dbxref=GeneID:110487518;Name=LOC110487518;gbkey=Gene;gene=LOC110487518;gene_biotype=protein_coding	3068	1	F:GO:0005515	F:protein binding	F:GO:0005515	IPR003879 (PRINTS); IPR003877 (SMART); G3DSA:2.60.120.920 (GENE3D); IPR003877 (PFAM); PTHR44230 (PANTHER); IPR001870 (PROSITE_PROFILES); IPR013320 (SUPERFAMILY)	F:protein binding
110506983	LOC110506983	TNF receptor-associated factor 6-like	TRAF6_DANRETNF receptor-associated factor 6 OS=Danio rerio OX=7955 GN=traf6 PE=1 SV=2	74.9204	-1.74988	0.396117	-4.41757	9.98e-06	0.00240057	ID=gene43450;Dbxref=GeneID:110506983;Name=LOC110506983;gbkey=Gene;gene=LOC110506983;gene_biotype=protein_coding;partial=true	5522	14	F:GO:0004842; F:GO:0005164; C:GO:0005737; F:GO:0008270; P:GO:0009615; P:GO:0009617; C:GO:0032991; P:GO:0042981; P:GO:0043123; P:GO:0045087; P:GO:0045893; P:GO:0051092; P:GO:0070498; P:GO:0070534	F:ubiquitin-protein transferase activity; F:tumor necrosis factor receptor binding; C:cytoplasm; F:zinc ion binding; P:response to virus; P:response to bacterium; C:protein-containing complex; P:regulation of apoptotic process; P:positive regulation of I-kappaB kinase/NF-kappaB signaling; P:innate immune response; P:positive regulation of transcription, DNA-templated; P:positive regulation of NF-…	no GO terms	mobidb-lite (MOBIDB_LITE); mobidb-lite (MOBIDB_LITE); mobidb-lite (MOBIDB_LITE); mobidb-lite (MOBIDB_LITE)	no GO terms
110523115	LOC110523115	transcription factor AP-1-like	JUNB_CYPCATranscription factor jun-B OS=Cyprinus carpio OX=7962 GN=junb PE=2 SV=1	242.988	-1.75185	0.328988	-5.32498	1.01e-07	9.96e-05	ID=gene7824;Dbxref=GeneID:110523115;Name=LOC110523115;gbkey=Gene;gene=LOC110523115;gene_biotype=protein_coding	4214	3	F:GO:0003677; F:GO:0003700; P:GO:0006355	F:DNA binding; F:DNA-binding transcription factor activity; P:regulation of transcription, DNA-templated	F:GO:0003677; F:GO:0003700; P:GO:0006355	IPR002112 (PRINTS); IPR004827 (SMART); IPR004827 (PFAM); G3DSA:1.20.5.170 (GENE3D); IPR005643 (PFAM); mobidb-lite (MOBIDB_LITE); mobidb-lite (MOBIDB_LITE); mobidb-lite (MOBIDB_LITE); mobidb-lite (MOBIDB_LITE); PTHR11462:SF50 (PANTHER); PTHR11462 (PANTHER); IPR004827 (PROSITE_PROFILES); cd14696 (CDD); SSF57959 (SUPERFAMILY); IPR008917 (SUPERFAMILY)	F:DNA binding; F:DNA-binding transcription factor activity; P:regulation of transcription, DNA-templated
110499844	LOC110499844	poly [ADP-ribose] polymerase 11-like	PARPT_MOUSETCDD-inducible poly	29.9643	-1.75724	0.439117	-4.00175	6.29e-05	0.00798262	ID=gene37044;Dbxref=GeneID:110499844;Name=LOC110499844;gbkey=Gene;gene=LOC110499844;gene_biotype=protein_coding	4399	5	C:GO:0005635; P:GO:0006471; F:GO:0016763; P:GO:0048513; P:GO:0065007	C:nuclear envelope; P:protein ADP-ribosylation; F:transferase activity, transferring pentosyl groups; P:animal organ development; P:biological regulation	no IPS match	no IPS match	no IPS match
100135950	irf-1	interferon regulatory factor 1	IRF1_CHICKInterferon regulatory factor 1 OS=Gallus gallus OX=9031 GN=IRF1 PE=2 SV=1	6855.72	-1.76689	0.292141	-6.04809	1.47e-09	5.42e-06	ID=gene21689;Dbxref=GeneID:100135950;Name=irf-1;description=interferon	4527	24	C:GO:0000790; F:GO:0000978; F:GO:0001228; P:GO:0002819; F:GO:0005515; C:GO:0005654; C:GO:0005829; P:GO:0006915; P:GO:0007050; P:GO:0007596; P:GO:0008285; P:GO:0032728; P:GO:0034124; P:GO:0035458; P:GO:0043374; P:GO:0045084; P:GO:0045590; P:GO:0045892; P:GO:0045944; P:GO:0051607; P:GO:0060333; P:GO:0060337; P:GO:0071260; P:GO:2000564	C:nuclear chromatin; F:RNA polymerase II proximal promoter sequence-specific DNA binding; F:DNA-binding transcription activator activity, RNA polymerase II-specific; P:regulation of adaptive immune response; F:protein binding; C:nucleoplasm; C:cytosol; P:apoptotic process; P:cell cycle arrest; P:blood coagulation; P:negative regulation of cell population proliferation; P:positive regulation of in…	no IPS match	no IPS match	no IPS match
110509876	LOC110509876	C-C motif chemokine 19-like	CCL19_HUMANC-C motif chemokine 19 OS=Homo sapiens OX=9606 GN=CCL19 PE=1 SV=1	9468.77	-1.79557	0.480977	-3.73318	0.00018908	0.016746	ID=gene46016;Dbxref=GeneID:110509876;Name=LOC110509876;gbkey=Gene;gene=LOC110509876;gene_biotype=protein_coding	1340	3	C:GO:0005576; P:GO:0006955; F:GO:0008009	C:extracellular region; P:immune response; F:chemokine activity	no IPS match	no IPS match	no IPS match
110491862	LOC110491862	tumor necrosis factor receptor superfamily member 6B-like	TNF6B_HUMANTumor necrosis factor receptor superfamily member 6B OS=Homo sapiens OX=9606 GN=TNFRSF6B PE=1 SV=1	754.644	-1.80892	0.488043	-3.70648	0.000210156	0.0181098	ID=gene29528;Dbxref=GeneID:110491862;Name=LOC110491862;end_range=32132133,.;gbkey=Gene;gene=LOC110491862;gene_biotype=protein_coding;partial=true	1576	12	F:GO:0005515; C:GO:0005615; P:GO:0007584; P:GO:0032026; P:GO:0033209; F:GO:0038023; P:GO:0042489; P:GO:0042493; P:GO:0043066; P:GO:0043627; P:GO:0045779; P:GO:0046685	F:protein binding; C:extracellular space; P:response to nutrient; P:response to magnesium ion; P:tumor necrosis factor-mediated signaling pathway; F:signaling receptor activity; P:negative regulation of odontogenesis of dentin-containing tooth; P:response to drug; P:negative regulation of apoptotic process; P:response to estrogen; P:negative regulation of bone resorption; P:response to arsenic-co…	no GO terms	G3DSA:2.10.50.10 (GENE3D)	no GO terms
110500497	LOC110500497	uncharacterized protein LOC110500497	unnamed protein product	229.219	-1.82117	0.356787	-5.10435	3.32e-07	0.000233778	ID=gene37795;Dbxref=GeneID:110500497;Name=LOC110500497;gbkey=Gene;gene=LOC110500497;gene_biotype=protein_coding	9307	NA			no IPS match	no IPS match	no IPS match
110502724	LOC110502724	interferon regulatory factor 1-like	IRF2_HUMANInterferon regulatory factor 2 OS=Homo sapiens OX=9606 GN=IRF2 PE=1 SV=2	44.2067	-1.83331	0.459164	-3.9927	6.53e-05	0.00815341	ID=gene39620;Dbxref=GeneID:110502724;Name=LOC110502724;gbkey=Gene;gene=LOC110502724;gene_biotype=protein_coding	3456	15	P:GO:0000122; F:GO:0000977; F:GO:0001228; F:GO:0005515; C:GO:0005654; C:GO:0005829; C:GO:0005925; P:GO:0006915; P:GO:0007596; P:GO:0008285; P:GO:0045944; P:GO:0050776; P:GO:0051607; P:GO:0060333; P:GO:0060337	P:negative regulation of transcription by RNA polymerase II; F:RNA polymerase II regulatory region sequence-specific DNA binding; F:DNA-binding transcription activator activity, RNA polymerase II-specific; F:protein binding; C:nucleoplasm; C:cytosol; C:focal adhesion; P:apoptotic process; P:blood coagulation; P:negative regulation of cell population proliferation; P:positive regulation of transcr…	no IPS match	no IPS match	no IPS match
110527214	LOC110527214	uncharacterized protein LOC110527214	Transposable element Tcb2 transposase	309.252	-1.84833	0.408449	-4.52524	6.03e-06	0.00166354	ID=gene11870;Dbxref=GeneID:110527214;Name=LOC110527214;gbkey=Gene;gene=LOC110527214;gene_biotype=protein_coding	3886	NA			no GO terms	PTHR34488 (PANTHER)	no GO terms
110515461	LOC110515461	protein asteroid homolog 1-like	ASTE1_DANREProtein asteroid homolog 1 OS=Danio rerio OX=7955 GN=aste1 PE=2 SV=1	16.3822	-1.8552	0.56086	-3.30778	0.000940388	0.0437384	ID=gene51401;Dbxref=GeneID:110515461;Name=LOC110515461;gbkey=Gene;gene=LOC110515461;gene_biotype=protein_coding	1633	NA			no GO terms	IPR026832 (PANTHER)	no GO terms
110526668	LOC110526668	microfibrillar-associated protein 1-like	MFAP1_BOVINMicrofibrillar-associated protein 1 OS=Bos taurus OX=9913 GN=MFAP1 PE=2 SV=1	16.1503	-1.85924	0.533846	-3.48272	0.000496343	0.0300252	ID=gene11503;Dbxref=GeneID:110526668;Name=LOC110526668;gbkey=Gene;gene=LOC110526668;gene_biotype=protein_coding	5139	4	P:GO:0000398; C:GO:0001527; F:GO:0005515; C:GO:0071005	P:mRNA splicing, via spliceosome; C:microfibril; F:protein binding; C:U2-type precatalytic spliceosome	no IPS match	no IPS match	no IPS match
110496497	nkain1	sodium/potassium-transporting ATPase subunit beta-1-interacting protein 1	NKAI1_DANRESodium/potassium-transporting ATPase subunit beta-1-interacting protein 1 OS=Danio rerio OX=7955 GN=nkain1 PE=2 SV=1	85.792	-1.87882	0.457727	-4.10467	4.05e-05	0.00604499	ID=gene34120;Dbxref=GeneID:110496497;Name=nkain1;gbkey=Gene;gene=nkain1;gene_biotype=protein_coding;partial=true	5284	NA			no GO terms	IPR008516 (PFAM); mobidb-lite (MOBIDB_LITE); IPR008516 (PANTHER); PTHR13084:SF4 (PANTHER)	no GO terms
110489839	c15h8orf34	uncharacterized protein C8orf34 homolog	DYHC_ONCMYDynein heavy chain (Fragment) OS=Oncorhynchus mykiss OX=8022 PE=2 SV=1	1607.83	-1.88216	0.4476	-4.205	2.61e-05	0.00459698	ID=gene27684;Dbxref=GeneID:110489839;Name=c15h8orf34;gbkey=Gene;gene=c15h8orf34;gene_biotype=protein_coding;partial=true	153310	2	C:GO:0005856; C:GO:0042995	C:cytoskeleton; C:cell projection	no GO terms	mobidb-lite (MOBIDB_LITE)	no GO terms
110518937	LOC110518937	protein PRY2-like		88.9645	-1.98136	0.498069	-3.97809	6.95e-05	0.0085271	ID=gene54722;Dbxref=GeneID:110518937;Name=LOC110518937;gbkey=Gene;gene=LOC110518937;gene_biotype=protein_coding;partial=true;start_range=.,7	663	NA			no GO terms	mobidb-lite (MOBIDB_LITE); mobidb-lite (MOBIDB_LITE); mobidb-lite (MOBIDB_LITE)	no GO terms
110497974	LOC110497974	poly [ADP-ribose] polymerase 12-like	ZCCHV_HUMANZinc finger CCCH-type antiviral protein 1 OS=Homo sapiens OX=9606 GN=ZC3HAV1 PE=1 SV=3	161.915	-2.04537	0.42553	-4.80663	1.53e-06	0.000687956	ID=gene3411;Dbxref=GeneID:110497974;Name=LOC110497974;gbkey=Gene;gene=LOC110497974;gene_biotype=protein_coding	17697	10	F:GO:0003950; C:GO:0005635; P:GO:0006998; P:GO:0045071; P:GO:0061014; P:GO:0070212; P:GO:0070213; F:GO:0070403; P:GO:0140289; F:GO:1990404	F:NAD+ ADP-ribosyltransferase activity; C:nuclear envelope; P:nuclear envelope organization; P:negative regulation of viral genome replication; P:positive regulation of mRNA catabolic process; P:protein poly-ADP-ribosylation; P:protein auto-ADP-ribosylation; F:NAD+ binding; P:protein mono-ADP-ribosylation; F:protein ADP-ribosylase activity	no IPS match	no IPS match	no IPS match	EC:2.4.2.30	NAD(+) ADP-ribosyltransferase
110510823	LOC110510823	protein NLRC3-like	NLRC5_ICTPUProtein NLRC5 OS=Ictalurus punctatus OX=7998 GN=nlrc5 PE=2 SV=1	16.9292	-2.06645	0.496437	-4.16256	3.15e-05	0.00513628	ID=gene46996;Dbxref=GeneID:110510823;Name=LOC110510823;end_range=1820,.;gbkey=Gene;gene=LOC110510823;gene_biotype=protein_coding;partial=true;start_range=.,243	1577	NA			no GO terms	IPR029495 (SMART); IPR029495 (PFAM); IPR007111 (PFAM); G3DSA:3.40.50.300 (GENE3D); IPR041075 (PFAM); IPR041267 (PFAM); PTHR24106 (PANTHER); PTHR24106:SF174 (PANTHER); IPR007111 (PROSITE_PROFILES); IPR027417 (SUPERFAMILY)	no GO terms
110535798	LOC110535798	annexin A1-like	ANXA1_PONABAnnexin A1 OS=Pongo abelii OX=9601 GN=ANXA1 PE=2 SV=1	83.987	-2.13487	0.431037	-4.95286	7.31e-07	0.000408159	ID=gene19841;Dbxref=GeneID:110535798;Name=LOC110535798;gbkey=Gene;gene=LOC110535798;gene_biotype=protein_coding	9374	75	C:GO:0001533; C:GO:0001891; P:GO:0002548; P:GO:0002685; F:GO:0003697; F:GO:0003727; F:GO:0005198; F:GO:0005509; F:GO:0005544; C:GO:0005654; C:GO:0005829; C:GO:0005884; P:GO:0006909; P:GO:0007166; P:GO:0007187; P:GO:0008360; P:GO:0010165; P:GO:0014839; C:GO:0016323; C:GO:0016324; C:GO:0016328; P:GO:0018149; F:GO:0019834; P:GO:0030073; P:GO:0030216; C:GO:0030659; F:GO:0030674; P:GO:0030850; P:GO:00…	C:cornified envelope; C:phagocytic cup; P:monocyte chemotaxis; P:regulation of leukocyte migration; F:single-stranded DNA binding; F:single-stranded RNA binding; F:structural molecule activity; F:calcium ion binding; F:calcium-dependent phospholipid binding; C:nucleoplasm; C:cytosol; C:actin filament; P:phagocytosis; P:cell surface receptor signaling pathway; P:G protein-coupled receptor signalin…	no IPS match	no IPS match	no IPS match	EC:3.6.1.3; EC:3.6.1.15	Adenosinetriphosphatase; Nucleoside-triphosphate phosphatase
110506184	LOC110506184	derlin-1-like	DERL1_BOVINDerlin-1 OS=Bos taurus OX=9913 GN=DERL1 PE=2 SV=1	46.0185	-2.17275	0.554442	-3.91881	8.9e-05	0.0101636	ID=gene3918;Dbxref=GeneID:110506184;Name=LOC110506184;gbkey=Gene;gene=LOC110506184;gene_biotype=protein_coding;partial=true;start_range=.,1735896	1893	11	F:GO:0002020; C:GO:0005769; C:GO:0005770; P:GO:0015031; C:GO:0030176; P:GO:0030968; C:GO:0034098; C:GO:0036502; P:GO:0036503; P:GO:0043161; P:GO:0055085	F:protease binding; C:early endosome; C:late endosome; P:protein transport; C:integral component of endoplasmic reticulum membrane; P:endoplasmic reticulum unfolded protein response; C:VCP-NPL4-UFD1 AAA ATPase complex; C:Derlin-1-VIMP complex; P:ERAD pathway; P:proteasome-mediated ubiquitin-dependent protein catabolic process; P:transmembrane transport	no IPS match	no IPS match	no IPS match
110536450	LOC110536450	C-C motif chemokine 4-like	C-C motif chemokine 4-like	4662.58	-2.19051	0.659974	-3.31908	0.000903142	0.0428134	ID=gene20633;Dbxref=GeneID:110536450;Name=LOC110536450;gbkey=Gene;gene=LOC110536450;gene_biotype=protein_coding	2093	4	C:GO:0005576; P:GO:0006955; F:GO:0008009; P:GO:0060326	C:extracellular region; P:immune response; F:chemokine activity; P:cell chemotaxis	no GO terms	mobidb-lite (MOBIDB_LITE)	no GO terms
110493624	LOC110493624	keratin, type I cytoskeletal 19-like	K1C13_ONCMYKeratin, type I cytoskeletal 13 OS=Oncorhynchus mykiss OX=8022 GN=krt13 PE=2 SV=1	249.898	-2.23066	0.480939	-4.63814	3.52e-06	0.00118244	ID=gene31210;Dbxref=GeneID:110493624;Name=LOC110493624;gbkey=Gene;gene=LOC110493624;gene_biotype=protein_coding	6599	2	F:GO:0005198; C:GO:0005882	F:structural molecule activity; C:intermediate filament	no IPS match	no IPS match	no IPS match
110531494	LOC110531494	sterile alpha motif domain-containing protein 9-like	DRL_DANREZinc finger protein draculin OS=Danio rerio OX=7955 GN=drl PE=2 SV=2	190.197	-2.27462	0.606657	-3.74943	0.000177234	0.0160155	ID=gene15847;Dbxref=GeneID:110531494;Name=LOC110531494;gbkey=Gene;gene=LOC110531494;gene_biotype=protein_coding	11110	1	F:GO:0003676	F:nucleic acid binding	F:GO:0003676	IPR013087 (SMART); IPR013087 (PFAM); G3DSA:3.30.160.60 (GENE3D); G3DSA:3.30.160.60 (GENE3D); G3DSA:3.30.160.60 (GENE3D); G3DSA:3.30.160.60 (GENE3D); G3DSA:3.30.160.60 (GENE3D); G3DSA:3.30.160.60 (GENE3D); PTHR24390:SF62 (PANTHER); PTHR24390:SF62 (PANTHER); PTHR24390 (PANTHER); PTHR24390 (PANTHER); PTHR24390 (PANTHER); PTHR24390:SF62 (PANTHER); IPR013087 (PROSITE_PROFILES); IPR013087 (PROSITE_PROF…	F:nucleic acid binding
110517676	LOC110517676	C-type lectin domain family 9 member A-like		30.4987	-2.28726	0.560231	-4.08271	4.45e-05	0.00639583	ID=gene53507;Dbxref=GeneID:110517676;Name=LOC110517676;end_range=2195,.;gbkey=Gene;gene=LOC110517676;gene_biotype=protein_coding;partial=true	1737	NA			no IPS match	no IPS match	no IPS match
110499928	Ig kappa chain V region 3381-like		KV13_RABITIg kappa chain V region 3547 OS=Oryctolagus cuniculus OX=9986 PE=1 SV=1	23.18	-2.30695	0.492829	-4.68103	2.85e-06	0.0010424	ID=gene37124;Dbxref=GeneID:110499928;Name=LOC110499928;gbkey=Gene;gene=LOC110499928;gene_biotype=V_segment	931	12	P:GO:0002377; F:GO:0003823; F:GO:0004252; C:GO:0005615; C:GO:0005886; P:GO:0006898; P:GO:0006958; P:GO:0030449; P:GO:0038095; P:GO:0038096; F:GO:0042802; P:GO:0050900	P:immunoglobulin production; F:antigen binding; F:serine-type endopeptidase activity; C:extracellular space; C:plasma membrane; P:receptor-mediated endocytosis; P:complement activation, classical pathway; P:regulation of complement activation; P:Fc-epsilon receptor signaling pathway; P:Fc-gamma receptor signaling pathway involved in phagocytosis; F:identical protein binding; P:leukocyte migration	no GO terms	IPR013106 (SMART); IPR003599 (SMART); IPR013783 (G3DSA:2.60.40.GENE3D); IPR013106 (PFAM); PTHR23267 (PANTHER); PTHR23267:SF295 (PANTHER); IPR007110 (PROSITE_PROFILES); IPR036179 (SUPERFAMILY)	no GO terms	EC:3.4.21	Acting on peptide bonds (peptidases)
110495455	LOC110495455	keratin, type I cytoskeletal 18-like	K1C18_DANREKeratin, type I cytoskeletal 18 OS=Danio rerio OX=7955 GN=krt18 PE=1 SV=2	39.5266	-2.35564	0.544213	-4.32853	1.5e-05	0.00306241	ID=gene32897;Dbxref=GeneID:110495455;Name=LOC110495455;gbkey=Gene;gene=LOC110495455;gene_biotype=protein_coding	5880	2	F:GO:0005198; C:GO:0005882	F:structural molecule activity; C:intermediate filament	F:GO:0005198; C:GO:0005882	IPR039008 (PFAM); G3DSA:1.20.5.1160 (GENE3D); mobidb-lite (MOBIDB_LITE); IPR001664 (PANTHER); PTHR23239:SF342 (PANTHER); IPR039008 (PROSITE_PROFILES); SSF64593 (SUPERFAMILY)	F:structural molecule activity; C:intermediate filament
110531079	LOC110531079	basic leucine zipper transcriptional factor ATF-like 3	BATF3_MOUSEBasic leucine zipper transcriptional factor ATF-like 3 OS=Mus musculus OX=10090 GN=Batf3 PE=2 SV=1	22.6944	-2.46153	0.438856	-5.60898	2.04e-08	3.34e-05	ID=gene14123;Dbxref=GeneID:110531079;Name=LOC110531079;gbkey=Gene;gene=LOC110531079;gene_biotype=protein_coding	4889	6	P:GO:0000122; F:GO:0000978; F:GO:0001227; C:GO:0005634; P:GO:0009615; P:GO:0043011	P:negative regulation of transcription by RNA polymerase II; F:RNA polymerase II proximal promoter sequence-specific DNA binding; F:DNA-binding transcription repressor activity, RNA polymerase II-specific; C:nucleus; P:response to virus; P:myeloid dendritic cell differentiation	no IPS match	no IPS match	no IPS match
100301675	ifngamma2	interferon gamma 2 precursor	IFNG1_CARAUInterferon gamma 1 OS=Carassius auratus OX=7957 GN=ifng1 PE=1 SV=1	37.1689	-2.46788	0.538183	-4.58559	4.53e-06	0.00135271	ID=gene47105;Dbxref=GeneID:100301675;Name=ifngamma2;description=interferon	25083	NA			no IPS match	no IPS match	no IPS match
110532925	LOC110532925	sterile alpha motif domain-containing protein 9-like	SAM9L_MOUSESterile alpha motif domain-containing protein 9-like OS=Mus musculus OX=10090 GN=Samd9l PE=1 SV=2	43.6868	-2.51287	0.583333	-4.30778	1.65e-05	0.00329585	ID=gene15844;Dbxref=GeneID:110532925;Name=LOC110532925;gbkey=Gene;gene=LOC110532925;gene_biotype=protein_coding	31648	NA			no GO terms	PTHR16155 (PANTHER); PTHR16155:SF18 (PANTHER)	no GO terms
110489471	LOC110489471	uncharacterized protein LOC110489471	interleukin-2 like	18.3901	-2.54132	0.780688	-3.25523	0.00113299	0.0480808	ID=gene26860;Dbxref=GeneID:110489471;Name=LOC110489471;gbkey=Gene;gene=LOC110489471;gene_biotype=protein_coding	1402	NA			no IPS match	no IPS match	no IPS match
110534596	lncRNA	lncRNA	CD209 antigen-like protein C	40.1258	-2.60005	0.60089	-4.32701	1.51e-05	0.00306241	ID=gene19072;Dbxref=GeneID:110534596;Name=LOC110534596;gbkey=Gene;gene=LOC110534596;gene_biotype=lncRNA	2391	NA			no IPS match	no IPS match	no IPS match
110525663	LOC110525663	E3 ubiquitin-protein ligase NEURL3-like	NEUL3_HUMANE3 ubiquitin-protein ligase NEURL3 OS=Homo sapiens OX=9606 GN=NEURL3 PE=2 SV=2	498.994	-2.66756	0.546388	-4.88217	1.05e-06	0.000535141	ID=gene10422;Dbxref=GeneID:110525663;Name=LOC110525663;gbkey=Gene;gene=LOC110525663;gene_biotype=protein_coding	3403	4	F:GO:0005488; C:GO:0005737; P:GO:0009987; F:GO:0016740	F:binding; C:cytoplasm; P:cellular process; F:transferase activity	no GO terms	IPR006573 (SMART); G3DSA:2.60.120.920 (GENE3D); IPR006573 (PFAM); IPR037962 (PANTHER); PTHR12429:SF6 (PANTHER); IPR006573 (PROSITE_PROFILES)	no GO terms
110528445	LOC110528445	interferon-induced protein 44-like	IFI44_PANTRInterferon-induced protein 44 OS=Pan troglodytes OX=9598 GN=IFI44 PE=1 SV=1	1315.42	-2.68467	0.660812	-4.06269	4.85e-05	0.00683331	ID=gene13382;Dbxref=GeneID:110528445;Name=LOC110528445;gbkey=Gene;gene=LOC110528445;gene_biotype=protein_coding	18795	2	P:GO:0006955; P:GO:0009615	P:immune response; P:response to virus	no IPS match	no IPS match	no IPS match
110485217	LOC110485217	GDP-L-fucose synthase-like	FCL_PONABGDP-L-fucose synthase OS=Pongo abelii OX=9601 GN=TSTA3 PE=2 SV=1	232.328	-2.75263	0.591891	-4.65057	3.31e-06	0.00115138	ID=gene24901;Dbxref=GeneID:110485217;Name=LOC110485217;gbkey=Gene;gene=LOC110485217;gene_biotype=protein_coding	8107	12	P:GO:0001913; C:GO:0005829; P:GO:0007159; F:GO:0009055; P:GO:0019673; P:GO:0022900; P:GO:0042351; F:GO:0042356; F:GO:0042802; F:GO:0047918; F:GO:0050577; F:GO:0050662	P:T cell mediated cytotoxicity; C:cytosol; P:leukocyte cell-cell adhesion; F:electron transfer activity; P:GDP-mannose metabolic process; P:electron transport chain; P:'de novo' GDP-L-fucose biosynthetic process; F:GDP-4-dehydro-D-rhamnose reductase activity; F:identical protein binding; F:GDP-mannose 3,5-epimerase activity; F:GDP-L-fucose synthase activity; F:coenzyme binding	no IPS match	no IPS match	no IPS match	EC:1.1.1.187; EC:5.1.3.18; EC:1.1.1.271	GDP-4-dehydro-D-rhamnose reductase; GDP-mannose 3,5-epimerase; GDP-L-fucose synthase
110495456	LOC110495456	intermediate filament protein ON3-like	ION3_CARAUIntermediate filament protein ON3 OS=Carassius auratus OX=7957 PE=2 SV=1	39.2236	-2.75843	0.853103	-3.23341	0.00122322	0.0495673	ID=gene32898;Dbxref=GeneID:110495456;Name=LOC110495456;gbkey=Gene;gene=LOC110495456;gene_biotype=protein_coding	8446	NA			no IPS match	no IPS match	no IPS match
110531403	LOC110531403	basic leucine zipper transcriptional factor ATF-like 2	basic leucine zipper transcriptional factor ATF-like 2	562.096	-2.79698	0.508929	-5.49581	3.89e-08	5.23e-05	ID=gene15712;Dbxref=GeneID:110531403;Name=LOC110531403;gbkey=Gene;gene=LOC110531403;gene_biotype=protein_coding	4580	3	F:GO:0003677; F:GO:0003700; P:GO:0006357	F:DNA binding; F:DNA-binding transcription factor activity; P:regulation of transcription by RNA polymerase II	no IPS match	no IPS match	no IPS match
110523717	LOC110523717	E3 ubiquitin-protein ligase NEURL3-like	NEUL3_HUMANE3 ubiquitin-protein ligase NEURL3 OS=Homo sapiens OX=9606 GN=NEURL3 PE=2 SV=2	16.2229	-2.96008	0.835849	-3.5414	0.000398005	0.0266366	ID=gene8511;Dbxref=GeneID:110523717;Name=LOC110523717;gbkey=Gene;gene=LOC110523717;gene_biotype=protein_coding	11027	19	F:GO:0004842; F:GO:0005488; C:GO:0005886; P:GO:0006810; P:GO:0009966; P:GO:0016567; P:GO:0030317; C:GO:0030425; P:GO:0031346; P:GO:0032268; C:GO:0043227; C:GO:0043229; C:GO:0044444; P:GO:0048513; P:GO:0048523; P:GO:0050769; P:GO:0065008; C:GO:0098794; P:GO:0120035	F:ubiquitin-protein transferase activity; F:binding; C:plasma membrane; P:transport; P:regulation of signal transduction; P:protein ubiquitination; P:flagellated sperm motility; C:dendrite; P:positive regulation of cell projection organization; P:regulation of cellular protein metabolic process; C:membrane-bounded organelle; C:intracellular organelle; C:cytoplasmic part; P:animal organ developmen…	no GO terms	IPR006573 (SMART); IPR006573 (PFAM); G3DSA:2.60.120.920 (GENE3D); PTHR12429:SF9 (PANTHER); IPR037962 (PANTHER); IPR006573 (PROSITE_PROFILES)	no GO terms
100170204	LOC100170204	VHSV-induced protein-8 precursor	unnamed protein product	59.0225	-3.07195	0.834	-3.68339	0.000230149	0.0189639	ID=gene20637;Dbxref=GeneID:100170204;Name=LOC100170204;description=VHSV-induced	23265	NA			no IPS match	no IPS match	no IPS match
110513320	LOC110513320	protein asteroid homolog 1-like	ASTE1_DANREProtein asteroid homolog 1 OS=Danio rerio OX=7955 GN=aste1 PE=2 SV=1	32.3553	-3.12639	0.590199	-5.29719	1.18e-07	0.000105415	ID=gene49372;Dbxref=GeneID:110513320;Name=LOC110513320;gbkey=Gene;gene=LOC110513320;gene_biotype=protein_coding	5275	2	F:GO:0004518; P:GO:0006281	F:nuclease activity; P:DNA repair	F:GO:0004518; P:GO:0006281	IPR006085 (SMART); IPR006085 (PFAM); G3DSA:3.40.50.1010 (GENE3D); IPR039436 (PFAM); IPR026832 (PANTHER); IPR029060 (SUPERFAMILY)	F:nuclease activity; P:DNA repair
110536448	LOC110536448	ribonuclease inhibitor-like	NLRC3_HUMANNLR family CARD domain-containing protein 3 OS=Homo sapiens OX=9606 GN=NLRC3 PE=1 SV=2	21.1943	-3.39499	0.760443	-4.46449	8.03e-06	0.00206449	ID=gene1884;Dbxref=GeneID:110536448;Name=LOC110536448;gbkey=Gene;gene=LOC110536448;gene_biotype=protein_coding	5689	NA			no GO terms	PTHR24106:SF151 (PANTHER); PTHR24106 (PANTHER)	no GO terms
110496322	Ig kappa chain V region GOM-like		KV5A2_MOUSEIg kappa chain V-V region MOPC 21 OS=Mus musculus OX=10090 PE=1 SV=1	23.0395	-3.72879	1.0307	-3.61773	0.000297198	0.0222988	ID=gene33884;Dbxref=GeneID:110496322;Name=LOC110496322;gbkey=Gene;gene=LOC110496322;gene_biotype=V_segment	14202	NA			no IPS match	no IPS match	no IPS match
100135977	LOC100135977	virus-induced CXC chemokine precursor	virus-induced CXC chemokine precursor	89.6938	-3.81902	0.625178	-6.1087	1e-09	4.38e-06	ID=gene20640;Dbxref=GeneID:100135977;Name=LOC100135977;description=virus-induced	1638	NA			no IPS match	no IPS match	no IPS match
110496326	LOC110496326	uncharacterized protein LOC110496326	LORF2_HUMANLINE-1 retrotransposable element ORF2 protein OS=Homo sapiens OX=9606 PE=1 SV=1	380.451	-8.24532	1.43091	-5.76227	8.3e-09	1.89e-05	ID=gene33890;Dbxref=GeneID:110496326;Name=LOC110496326;gbkey=Gene;gene=LOC110496326;gene_biotype=protein_coding	6564	15	P:GO:0002377; F:GO:0003823; F:GO:0004252; F:GO:0004518; F:GO:0005525; C:GO:0005615; C:GO:0005886; P:GO:0006259; P:GO:0006898; P:GO:0006958; F:GO:0016740; P:GO:0030449; P:GO:0038095; P:GO:0038096; P:GO:0050900	P:immunoglobulin production; F:antigen binding; F:serine-type endopeptidase activity; F:nuclease activity; F:GTP binding; C:extracellular space; C:plasma membrane; P:DNA metabolic process; P:receptor-mediated endocytosis; P:complement activation, classical pathway; F:transferase activity; P:regulation of complement activation; P:Fc-epsilon receptor signaling pathway; P:Fc-gamma receptor signaling…	F:GO:0005525	IPR030379 (PFAM); G3DSA:3.40.50.300 (GENE3D); mobidb-lite (MOBIDB_LITE); mobidb-lite (MOBIDB_LITE); PTHR18884 (PANTHER); PTHR18884:SF76 (PANTHER); IPR027417 (SUPERFAMILY)	F:GTP binding	EC:3.4.21	Acting on peptide bonds (peptidases)

## Sheet: Res_Gill_1dpe_GO_Enrichment
GO ID	GO Name	GO Category	FDR	P-Value	Nr Test
GO:0060333	interferon-gamma-mediated signaling pathway	BIOLOGICAL_PROCESS	1.38191e-05	7.03119e-10	9
GO:0042091	interleukin-10 biosynthetic process	BIOLOGICAL_PROCESS	0.000195482	7.95694e-08	4
GO:1904893	negative regulation of receptor signaling pathway via STAT	BIOLOGICAL_PROCESS	0.000195482	7.62133e-08	6
GO:0045074	regulation of interleukin-10 biosynthetic process	BIOLOGICAL_PROCESS	0.000195482	7.95694e-08	4
GO:0071346	cellular response to interferon-gamma	BIOLOGICAL_PROCESS	0.000195482	2.09101e-08	10
GO:0045082	positive regulation of interleukin-10 biosynthetic process	BIOLOGICAL_PROCESS	0.000195482	7.95694e-08	4
GO:0034341	response to interferon-gamma	BIOLOGICAL_PROCESS	0.000195482	3.88225e-08	10
GO:0046426	negative regulation of receptor signaling pathway via JAK-STAT	BIOLOGICAL_PROCESS	0.000195482	7.62133e-08	6
GO:0006955	immune response	BIOLOGICAL_PROCESS	0.000543453	2.48859e-07	31
GO:0030098	lymphocyte differentiation	BIOLOGICAL_PROCESS	0.00225476	1.14722e-06	14
GO:0032653	regulation of interleukin-10 production	BIOLOGICAL_PROCESS	0.00245631	1.87467e-06	5
GO:0042832	defense response to protozoan	BIOLOGICAL_PROCESS	0.00245631	1.50234e-06	4
GO:0001816	cytokine production	BIOLOGICAL_PROCESS	0.00245631	1.67583e-06	18
GO:0001817	regulation of cytokine production	BIOLOGICAL_PROCESS	0.00245631	1.42101e-06	17
GO:0032613	interleukin-10 production	BIOLOGICAL_PROCESS	0.00245631	1.87467e-06	5
GO:0046632	alpha-beta T cell differentiation	BIOLOGICAL_PROCESS	0.00245663	1.9999e-06	8
GO:0008009	chemokine activity	MOLECULAR_FUNCTION	0.00330355	2.85745e-06	5
GO:0002460	adaptive immune response based on somatic recombination of immune receptors built from immunoglobulin superfamily domains	BIOLOGICAL_PROCESS	0.00339463	3.10895e-06	10
GO:0001562	response to protozoan	BIOLOGICAL_PROCESS	0.003436	3.32167e-06	4
GO:0002376	immune system process	BIOLOGICAL_PROCESS	0.00375716	4.09286e-06	48
GO:0060330	regulation of response to interferon-gamma	BIOLOGICAL_PROCESS	0.00375716	4.20563e-06	5
GO:0060334	regulation of interferon-gamma-mediated signaling pathway	BIOLOGICAL_PROCESS	0.00375716	4.20563e-06	5
GO:0043367	CD4-positive, alpha-beta T cell differentiation	BIOLOGICAL_PROCESS	0.00376536	4.40639e-06	7
GO:0002521	leukocyte differentiation	BIOLOGICAL_PROCESS	0.00403748	4.93027e-06	16
GO:0042108	positive regulation of cytokine biosynthetic process	BIOLOGICAL_PROCESS	0.00472345	6.00826e-06	5
GO:0002455	humoral immune response mediated by circulating immunoglobulin	BIOLOGICAL_PROCESS	0.00508524	6.72719e-06	5
GO:0098542	defense response to other organism	BIOLOGICAL_PROCESS	0.00518195	7.36007e-06	18
GO:0035710	CD4-positive, alpha-beta T cell activation	BIOLOGICAL_PROCESS	0.00518195	7.38245e-06	7
GO:0042379	chemokine receptor binding	MOLECULAR_FUNCTION	0.00550008	8.36608e-06	5
GO:0002250	adaptive immune response	BIOLOGICAL_PROCESS	0.00550008	8.39536e-06	11
GO:0006952	defense response	BIOLOGICAL_PROCESS	0.00673433	1.07287e-05	24
GO:0015670	carbon dioxide transport	BIOLOGICAL_PROCESS	0.00673433	1.09646e-05	3
GO:0042089	cytokine biosynthetic process	BIOLOGICAL_PROCESS	0.00701804	1.21407e-05	6
GO:0042107	cytokine metabolic process	BIOLOGICAL_PROCESS	0.00701804	1.21407e-05	6
GO:0046631	alpha-beta T cell activation	BIOLOGICAL_PROCESS	0.00768642	1.3688e-05	8
GO:0051707	response to other organism	BIOLOGICAL_PROCESS	0.00826088	1.55517e-05	22
GO:0043207	response to external biotic stimulus	BIOLOGICAL_PROCESS	0.00826088	1.55517e-05	22
GO:0045064	T-helper 2 cell differentiation	BIOLOGICAL_PROCESS	0.00846966	1.63756e-05	3
GO:0046425	regulation of receptor signaling pathway via JAK-STAT	BIOLOGICAL_PROCESS	0.00901276	1.78843e-05	6
GO:0009607	response to biotic stimulus	BIOLOGICAL_PROCESS	0.0111683	2.27298e-05	22
GO:0016064	immunoglobulin mediated immune response	BIOLOGICAL_PROCESS	0.0113195	2.41894e-05	6
GO:1904892	regulation of receptor signaling pathway via STAT	BIOLOGICAL_PROCESS	0.0113195	2.41894e-05	6
GO:0019724	B cell mediated immunity	BIOLOGICAL_PROCESS	0.0117203	2.56422e-05	6
GO:0032733	positive regulation of interleukin-10 production	BIOLOGICAL_PROCESS	0.0125745	2.8151e-05	4
GO:0019755	one-carbon compound transport	BIOLOGICAL_PROCESS	0.0139274	3.18883e-05	3
GO:0032996	Bcl3-Bcl10 complex	CELLULAR_COMPONENT	0.014083	3.43943e-05	2
GO:0043377	negative regulation of CD8-positive, alpha-beta T cell differentiation	BIOLOGICAL_PROCESS	0.014083	3.43943e-05	2
GO:0045415	negative regulation of interleukin-8 biosynthetic process	BIOLOGICAL_PROCESS	0.014083	3.43943e-05	2
GO:0019221	cytokine-mediated signaling pathway	BIOLOGICAL_PROCESS	0.021575	5.37893e-05	12
GO:0042093	T-helper cell differentiation	BIOLOGICAL_PROCESS	0.0292086	7.72792e-05	5
GO:0002294	CD4-positive, alpha-beta T cell differentiation involved in immune response	BIOLOGICAL_PROCESS	0.0292086	7.72792e-05	5
GO:0045321	leukocyte activation	BIOLOGICAL_PROCESS	0.0292086	7.52833e-05	20
GO:0002287	alpha-beta T cell activation involved in immune response	BIOLOGICAL_PROCESS	0.0299244	8.24073e-05	5
GO:0002293	alpha-beta T cell differentiation involved in immune response	BIOLOGICAL_PROCESS	0.0299244	8.24073e-05	5
GO:0051101	regulation of DNA binding	BIOLOGICAL_PROCESS	0.0299244	8.37408e-05	6
GO:0042035	regulation of cytokine biosynthetic process	BIOLOGICAL_PROCESS	0.0306963	8.77933e-05	5
GO:0045087	innate immune response	BIOLOGICAL_PROCESS	0.0306963	8.90247e-05	14
GO:0007259	receptor signaling pathway via JAK-STAT	BIOLOGICAL_PROCESS	0.0310722	9.16958e-05	6
GO:0002266	follicular dendritic cell activation	BIOLOGICAL_PROCESS	0.0310783	0.000102783	2
GO:0002268	follicular dendritic cell differentiation	BIOLOGICAL_PROCESS	0.0310783	0.000102783	2
GO:0015669	gas transport	BIOLOGICAL_PROCESS	0.0310783	9.89042e-05	4
GO:0050776	regulation of immune response	BIOLOGICAL_PROCESS	0.0310783	0.000100826	17
GO:0001819	positive regulation of cytokine production	BIOLOGICAL_PROCESS	0.0310783	0.000101394	11
GO:2001186	negative regulation of CD8-positive, alpha-beta T cell activation	BIOLOGICAL_PROCESS	0.0310783	0.000102783	2
GO:0033257	Bcl3/NF-kappaB2 complex	CELLULAR_COMPONENT	0.0310783	0.000102783	2
GO:0097696	receptor signaling pathway via STAT	BIOLOGICAL_PROCESS	0.0340172	0.000114233	6
GO:0002292	T cell differentiation involved in immune response	BIOLOGICAL_PROCESS	0.0348793	0.000118903	5
GO:0032717	negative regulation of interleukin-8 production	BIOLOGICAL_PROCESS	0.0370081	0.000128043	3
GO:0043374	CD8-positive, alpha-beta T cell differentiation	BIOLOGICAL_PROCESS	0.0435769	0.000152987	3
GO:0002286	T cell activation involved in immune response	BIOLOGICAL_PROCESS	0.0493803	0.000175874	5
GO:0030217	T cell differentiation	BIOLOGICAL_PROCESS	0.0499569	0.000180469	9

## Sheet: Sus_Gill_1dpe_DEGs
GeneID	gene	product	Blast.Description	baseMean	log2FoldChange	lfcSE	stat	pvalue	padj	SeqName	Length	X.GO	GO.IDs	GO.Names	InterPro.GO.IDs	InterPro.IDs	InterPro.GO.Names	Enzyme.Codes	Enzyme.Names
110517401	LOC110517401	zymogen granule membrane protein 16-like	ZG16_HUMANZymogen granule membrane protein 16 OS=Homo sapiens OX=9606 GN=ZG16 PE=1 SV=2	112.136	3.99633	1.1548	3.46064	0.000538888	0.0189938	ID=gene53246;Dbxref=GeneID:110517401;Name=LOC110517401;gbkey=Gene;gene=LOC110517401;gene_biotype=protein_coding;partial=true;start_range=.,19674	537	NA			no GO terms	IPR001229 (SMART); IPR001229 (PFAM); IPR036404 (G3DSA:2.100.10.GENE3D); PTHR33589 (PANTHER); PTHR33589:SF3 (PANTHER); IPR001229 (PROSITE_PROFILES); IPR036404 (SUPERFAMILY)	no GO terms
110514353	LOC110514353	nicotinamide riboside kinase 2-like	NRK2_MOUSENicotinamide riboside kinase 2 OS=Mus musculus OX=10090 GN=Nmrk2 PE=1 SV=1	1479.86	3.66459	0.90171	4.06405	4.82e-05	0.00331883	ID=gene50354;Dbxref=GeneID:110514353;Name=LOC110514353;end_range=848,.;gbkey=Gene;gene=LOC110514353;gene_biotype=protein_coding;partial=true;start_range=.,5	843	11	F:GO:0005515; F:GO:0005524; C:GO:0005654; C:GO:0005829; C:GO:0005886; P:GO:0009435; P:GO:0016310; P:GO:0045662; F:GO:0046872; F:GO:0050262; F:GO:0061769	F:protein binding; F:ATP binding; C:nucleoplasm; C:cytosol; C:plasma membrane; P:NAD biosynthetic process; P:phosphorylation; P:negative regulation of myoblast differentiation; F:metal ion binding; F:ribosylnicotinamide kinase activity; F:ribosylnicotinate kinase activity	no IPS match	no IPS match	no IPS match	EC:2.7.1.22	Ribosylnicotinamide kinase
110518885	LOC110518885	microfibril-associated glycoprotein 4-like	TENN_HUMANTenascin-N OS=Homo sapiens OX=9606 GN=TNN PE=1 SV=2	17.4289	2.87958	0.715538	4.02436	5.71e-05	0.00379375	ID=gene54673;Dbxref=GeneID:110518885;Name=LOC110518885;gbkey=Gene;gene=LOC110518885;gene_biotype=protein_coding;partial=true	11601	16	P:GO:0002076; F:GO:0005178; P:GO:0007160; P:GO:0007409; C:GO:0009986; P:GO:0010712; P:GO:0033689; F:GO:0042802; C:GO:0043025; P:GO:0048251; P:GO:0070593; C:GO:0071953; C:GO:0097442; P:GO:1905240; C:GO:1990026; P:GO:2001223	P:osteoblast development; F:integrin binding; P:cell-matrix adhesion; P:axonogenesis; C:cell surface; P:regulation of collagen metabolic process; P:negative regulation of osteoblast proliferation; F:identical protein binding; C:neuronal cell body; P:elastic fiber assembly; P:dendrite self-avoidance; C:elastic fiber; C:CA3 pyramidal cell dendrite; P:negative regulation of canonical Wnt signaling p…	no IPS match	no IPS match	no IPS match
110524459	LOC110524459	spermatogenesis-associated protein 16-like	SPT16_MACFASpermatogenesis-associated protein 16 OS=Macaca fascicularis OX=9541 GN=SPATA16 PE=2 SV=1	20.3304	2.55093	0.819646	3.11223	0.00185679	0.0397598	ID=gene9313;Dbxref=GeneID:110524459;Name=LOC110524459;gbkey=Gene;gene=LOC110524459;gene_biotype=protein_coding	20214	3	C:GO:0005794; P:GO:0032501; P:GO:0032502	C:Golgi apparatus; P:multicellular organismal process; P:developmental process	no GO terms	G3DSA:3.30.420.470 (GENE3D); IPR038717 (PFAM); PTHR23022 (PANTHER); PTHR23022:SF92 (PANTHER)	no GO terms
100135849	LOC100135849	low-density lipoprotein receptor	LRP8_CHICKLow-density lipoprotein receptor-related protein 8 OS=Gallus gallus OX=9031 GN=LRP8 PE=1 SV=1	15.4151	2.55037	0.526209	4.84668	1.26e-06	0.000245294	ID=gene24637;Dbxref=GeneID:100135849;Name=LOC100135849;gbkey=Gene;gene=LOC100135849;gene_biotype=protein_coding	12546	14	F:GO:0003677; F:GO:0005515; C:GO:0005771; C:GO:0005901; P:GO:0006313; C:GO:0009986; P:GO:0015074; P:GO:0030301; P:GO:0032501; P:GO:0045056; P:GO:0048518; P:GO:0048519; P:GO:0050794; P:GO:0051246	F:DNA binding; F:protein binding; C:multivesicular body; C:caveola; P:transposition, DNA-mediated; C:cell surface; P:DNA integration; P:cholesterol transport; P:multicellular organismal process; P:transcytosis; P:positive regulation of biological process; P:negative regulation of biological process; P:regulation of cellular process; P:regulation of protein metabolic process	F:GO:0003677; P:GO:0006313; P:GO:0015074	IPR038717 (PFAM); G3DSA:3.30.420.470 (GENE3D); IPR002492 (PFAM); PTHR23022 (PANTHER); PTHR23022:SF92 (PANTHER)	F:DNA binding; P:transposition, DNA-mediated; P:DNA integration
110492834	LOC110492834	protocadherin-15-like	RTL1_HUMANRetrotransposon-like protein 1 OS=Homo sapiens OX=9606 GN=RTL1 PE=3 SV=3	23.0647	2.48315	0.703148	3.53148	0.000413237	0.0156756	ID=gene28921;Dbxref=GeneID:110492834;Name=LOC110492834;gbkey=Gene;gene=LOC110492834;gene_biotype=protein_coding	215063	24	C:GO:0001750; P:GO:0001964; P:GO:0002009; F:GO:0005509; C:GO:0005615; C:GO:0005737; C:GO:0005887; P:GO:0007015; P:GO:0007156; P:GO:0007601; P:GO:0007628; C:GO:0032420; P:GO:0035264; F:GO:0044877; P:GO:0045494; F:GO:0047485; P:GO:0050910; P:GO:0050973; P:GO:0051592; P:GO:0060013; P:GO:0060088; C:GO:0098793; C:GO:0098981; P:GO:1905515	C:photoreceptor outer segment; P:startle response; P:morphogenesis of an epithelium; F:calcium ion binding; C:extracellular space; C:cytoplasm; C:integral component of plasma membrane; P:actin filament organization; P:homophilic cell adhesion via plasma membrane adhesion molecules; P:visual perception; P:adult walking behavior; C:stereocilium; P:multicellular organism growth; F:protein-containing…	no GO terms	mobidb-lite (MOBIDB_LITE); mobidb-lite (MOBIDB_LITE)	no GO terms
110488797	LOC110488797	saxitoxin and tetrodotoxin-binding protein 2-like	saxitoxin and tetrodotoxin-binding protein 2-like	48.9601	2.42891	0.595119	4.08139	4.48e-05	0.00315936	ID=gene26759;Dbxref=GeneID:110488797;Name=LOC110488797;end_range=53587785,.;gbkey=Gene;gene=LOC110488797;gene_biotype=protein_coding;partial=true	1771	NA			no IPS match	no IPS match	no IPS match
110503983	LOC110503983	gamma-aminobutyric acid type B receptor subunit 1-like	GABR1_HUMANGamma-aminobutyric acid type B receptor subunit 1 OS=Homo sapiens OX=9606 GN=GABBR1 PE=1 SV=1	12.6039	2.33207	0.702499	3.31968	0.000901204	0.0257785	ID=gene4949;Dbxref=GeneID:110503983;Name=LOC110503983;gbkey=Gene;gene=LOC110503983;gene_biotype=protein_coding	44192	36	P:GO:0001649; F:GO:0004965; C:GO:0005615; C:GO:0005789; P:GO:0007193; P:GO:0007194; P:GO:0007214; C:GO:0008021; F:GO:0008134; P:GO:0008285; P:GO:0014049; P:GO:0014053; C:GO:0030054; C:GO:0030673; C:GO:0031966; P:GO:0032811; P:GO:0033602; P:GO:0035094; C:GO:0038039; C:GO:0043197; C:GO:0043198; C:GO:0043204; C:GO:0045121; P:GO:0045471; F:GO:0046982; P:GO:0050805; P:GO:0060078; P:GO:0060124; C:GO:00…	P:osteoblast differentiation; F:G protein-coupled GABA receptor activity; C:extracellular space; C:endoplasmic reticulum membrane; P:adenylate cyclase-inhibiting G protein-coupled receptor signaling pathway; P:negative regulation of adenylate cyclase activity; P:gamma-aminobutyric acid signaling pathway; C:synaptic vesicle; F:transcription factor binding; P:negative regulation of cell population …	no GO terms	mobidb-lite (MOBIDB_LITE)	no GO terms
110494798	amhr2	anti-Muellerian hormone type-2 receptor	BMPR2_MOUSEBone morphogenetic protein receptor type-2 OS=Mus musculus OX=10090 GN=Bmpr2 PE=1 SV=1	14.4107	2.30503	0.557973	4.13107	3.61e-05	0.00273937	ID=gene32641;Dbxref=GeneID:110494798;Name=amhr2;gbkey=Gene;gene=amhr2;gene_biotype=protein_coding	18377	61	F:GO:0000166; P:GO:0001707; P:GO:0001893; P:GO:0001938; P:GO:0001946; P:GO:0001974; P:GO:0002063; P:GO:0003085; P:GO:0003148; P:GO:0003183; P:GO:0003186; P:GO:0003197; P:GO:0003252; F:GO:0005026; C:GO:0005654; C:GO:0005737; C:GO:0005901; C:GO:0005913; P:GO:0007179; P:GO:0009267; C:GO:0009925; P:GO:0009952; C:GO:0009986; P:GO:0010595; P:GO:0010862; C:GO:0014069; P:GO:0014916; C:GO:0016324; F:GO:00…	F:nucleotide binding; P:mesoderm formation; P:maternal placenta development; P:positive regulation of endothelial cell proliferation; P:lymphangiogenesis; P:blood vessel remodeling; P:chondrocyte development; P:negative regulation of systemic arterial blood pressure; P:outflow tract septum morphogenesis; P:mitral valve morphogenesis; P:tricuspid valve morphogenesis; P:endocardial cushion developm…	no IPS match	no IPS match	no IPS match	EC:2.7.11	Transferring phosphorus-containing groups
110525572	LOC110525572	cationic amino acid transporter 4-like	CTR2_DANRECationic amino acid transporter 2 OS=Danio rerio OX=7955 GN=slc7a2 PE=2 SV=1	55.9854	2.26816	0.513574	4.41643	1e-05	0.00111735	ID=gene10325;Dbxref=GeneID:110525572;Name=LOC110525572;gbkey=Gene;gene=LOC110525572;gene_biotype=protein_coding	11764	10	P:GO:0001654; P:GO:0006855; F:GO:0008324; F:GO:0015174; F:GO:0015179; F:GO:0015238; C:GO:0016020; C:GO:0044464; P:GO:0098655; P:GO:1902475	P:eye development; P:drug transmembrane transport; F:cation transmembrane transporter activity; F:basic amino acid transmembrane transporter activity; F:L-amino acid transmembrane transporter activity; F:drug transmembrane transporter activity; C:membrane; C:cell part; P:cation transmembrane transport; P:L-alpha-amino acid transmembrane transport	C:GO:0016020; F:GO:0022857; P:GO:0055085	G3DSA:1.20.1740.10 (GENE3D); IPR002293 (PFAM); IPR002293 (PIRSF); PTHR43243:SF40 (PANTHER); PTHR43243 (PANTHER)	C:membrane; F:transmembrane transporter activity; P:transmembrane transport
110507264	LOC110507264	short neurotoxin 7-like		17.4161	2.24079	0.656835	3.4115	0.000646063	0.0210818	ID=gene44181;Dbxref=GeneID:110507264;Name=LOC110507264;gbkey=Gene;gene=LOC110507264;gene_biotype=protein_coding	2042	NA			no IPS match	no IPS match	no IPS match
110537609	LOC110537609	zinc finger and BTB domain-containing protein 16-A isoform	ZB16A_DANREZinc finger and BTB domain-containing protein 16-A OS=Danio rerio OX=7955 GN=zbtb16a PE=1 SV=1	444.708	2.22117	0.38156	5.82129	5.84e-09	3.77e-06	ID=gene21556;Dbxref=GeneID:110537609;Name=LOC110537609;gbkey=Gene;gene=LOC110537609;gene_biotype=protein_coding	12660	15	F:GO:0003677; C:GO:0005634; C:GO:0005737; P:GO:0008593; P:GO:0016567; P:GO:0021767; P:GO:0021854; P:GO:0021879; P:GO:0021954; P:GO:0032481; P:GO:0045892; F:GO:0046872; P:GO:0050767; P:GO:0071679; P:GO:0097150	F:DNA binding; C:nucleus; C:cytoplasm; P:regulation of Notch signaling pathway; P:protein ubiquitination; P:mammillary body development; P:hypothalamus development; P:forebrain neuron differentiation; P:central nervous system neuron development; P:positive regulation of type I interferon production; P:negative regulation of transcription, DNA-templated; F:metal ion binding; P:regulation of neurog…	no GO terms	mobidb-lite (MOBIDB_LITE)	no GO terms
110522488	LOC110522488	heat shock protein HSP 90-alpha	H90A1_DANREHeat shock protein HSP 90-alpha 1 OS=Danio rerio OX=7955 GN=hsp90a.1 PE=1 SV=3	896.54	2.18836	0.307405	7.11881	1.09e-12	3e-09	ID=gene7529;Dbxref=GeneID:110522488;Name=LOC110522488;gbkey=Gene;gene=LOC110522488;gene_biotype=protein_coding	7119	3	F:GO:0005524; P:GO:0006457; F:GO:0051082	F:ATP binding; P:protein folding; F:unfolded protein binding	F:GO:0005524; P:GO:0006457; F:GO:0051082	IPR001404 (PFAM); G3DSA:3.40.50.11260 (GENE3D); IPR037196 (G3DSA:1.20.120.GENE3D); PTHR11528:SF50 (PANTHER); IPR001404 (PANTHER); IPR020568 (SUPERFAMILY)	F:ATP binding; P:protein folding; F:unfolded protein binding
110531926	LOC110531926	oxysterol-binding protein 2-like	SPCS_DANREO-phosphoseryl-tRNA(Sec) selenium transferase OS=Danio rerio OX=7955 GN=sepsecs PE=2 SV=1	15.2429	2.11725	0.475343	4.45415	8.42e-06	0.000979308	ID=gene16297;Dbxref=GeneID:110531926;Name=LOC110531926;gbkey=Gene;gene=LOC110531926;gene_biotype=protein_coding	23319	3	F:GO:0003677; P:GO:0006313; P:GO:0015074	F:DNA binding; P:transposition, DNA-mediated; P:DNA integration	F:GO:0003677; P:GO:0006313; P:GO:0015074	IPR002492 (PFAM); IPR036388 (G3DSA:1.10.10.GENE3D); IPR038717 (PFAM); G3DSA:3.30.420.470 (GENE3D); PTHR23022 (PANTHER); PTHR23022:SF92 (PANTHER); IPR009057 (SUPERFAMILY)	F:DNA binding; P:transposition, DNA-mediated; P:DNA integration
110498553	LOC110498553	endonuclease domain-containing 1 protein-like	ENDD1_HUMANEndonuclease domain-containing 1 protein OS=Homo sapiens OX=9606 GN=ENDOD1 PE=1 SV=2	18.4381	2.11298	0.685548	3.08217	0.00205496	0.0421364	ID=gene34588;Dbxref=GeneID:110498553;Name=LOC110498553;gbkey=Gene;gene=LOC110498553;gene_biotype=protein_coding	1756	3	F:GO:0003676; F:GO:0016787; F:GO:0046872	F:nucleic acid binding; F:hydrolase activity; F:metal ion binding	F:GO:0003676; F:GO:0016787; F:GO:0046872	IPR020821 (SMART); IPR001604 (SMART); G3DSA:3.40.570.10 (GENE3D); IPR001604 (PFAM); IPR039015 (PANTHER); PTHR21472:SF15 (PANTHER); SSF54060 (SUPERFAMILY)	F:nucleic acid binding; F:hydrolase activity; F:metal ion binding
110531515	lncRNA	lncRNA	---NA---	12.8279	1.97812	0.519926	3.80463	0.000142019	0.00739255	ID=gene15830;Dbxref=GeneID:110531515;Name=LOC110531515;gbkey=Gene;gene=LOC110531515;gene_biotype=lncRNA	1510	NA			no IPS match	no IPS match	no IPS match
110536649	pseudogene	pseudogene	NA	36.7677	1.97472	0.560986	3.52009	0.000431395	0.016127	ID=gene20526;Dbxref=GeneID:110536649;Name=LOC110536649;gbkey=Gene;gene=LOC110536649;gene_biotype=pseudogene;pseudo=true	NA	NA	NA	NA	NA	NA	NA	NA	NA
100135844	hsp47	heat shock protein 47 precursor	SERP3_DANREProbable serpin E3 OS=Danio rerio OX=7955 GN=serpine3 PE=3 SV=1	8453.44	1.9064	0.263513	7.23458	4.67e-13	1.57e-09	ID=gene44177;Dbxref=GeneID:100135844;Name=hsp47;description=heat	4671	3	F:GO:0004867; F:GO:0005518; C:GO:0005615	F:serine-type endopeptidase inhibitor activity; F:collagen binding; C:extracellular space	F:GO:0004867; F:GO:0005518; C:GO:0005615	G3DSA:3.30.497.10 (GENE3D); IPR023796 (PFAM); IPR033547 (PTHR11461:PANTHER); IPR000215 (PANTHER); IPR036186 (SUPERFAMILY)	F:serine-type endopeptidase inhibitor activity; F:collagen binding; C:extracellular space
110504077	LOC110504077	serpin H1-like	SERP3_DANREProbable serpin E3 OS=Danio rerio OX=7955 GN=serpine3 PE=3 SV=1	2068.58	1.9035	0.29114	6.53811	6.23e-11	7.56e-08	ID=gene40574;Dbxref=GeneID:110504077;Name=LOC110504077;gbkey=Gene;gene=LOC110504077;gene_biotype=protein_coding	4089	3	F:GO:0004867; F:GO:0005518; C:GO:0005615	F:serine-type endopeptidase inhibitor activity; F:collagen binding; C:extracellular space	F:GO:0004867; F:GO:0005518; C:GO:0005615	IPR023796 (PFAM); G3DSA:3.30.497.10 (GENE3D); IPR000215 (PANTHER); IPR033547 (PTHR11461:PANTHER); IPR036186 (SUPERFAMILY)	F:serine-type endopeptidase inhibitor activity; F:collagen binding; C:extracellular space
110518765	LOC110518765	dickkopf-related protein 2-like	DKK1_MOUSEDickkopf-related protein 1 OS=Mus musculus OX=10090 GN=Dkk1 PE=1 SV=2	29.0975	1.8941	0.527213	3.59265	0.000327327	0.0132928	ID=gene54556;Dbxref=GeneID:110518765;Name=LOC110518765;gbkey=Gene;gene=LOC110518765;gene_biotype=protein_coding	1368	NA			no GO terms	G3DSA:2.10.80.10 (GENE3D); PTHR12113:SF11 (PANTHER); IPR039863 (PANTHER); IPR023569 (PRODOM)	no GO terms
100136705	nhe3	sodium/hydrogen exchanger isoform	NHEB_ONCMYNa(+)/H(+) exchanger beta OS=Oncorhynchus mykiss OX=8022 PE=2 SV=1	42.8628	1.88176	0.597221	3.15086	0.00162791	0.0368187	ID=gene12831;Dbxref=GeneID:100136705;Name=nhe3;description=sodium/hydrogen	17888	5	P:GO:0006814; P:GO:0006885; F:GO:0015385; C:GO:0016021; P:GO:0055085	P:sodium ion transport; P:regulation of pH; F:sodium:proton antiporter activity; C:integral component of membrane; P:transmembrane transport	P:GO:0006812; P:GO:0006814; P:GO:0006885; F:GO:0015299; F:GO:0015385; C:GO:0016021; P:GO:0055085	IPR004709 (PRINTS); IPR006153 (PFAM); PTHR10110:SF90 (PANTHER); IPR018422 (PANTHER)	P:cation transport; P:sodium ion transport; P:regulation of pH; F:solute:proton antiporter activity; F:sodium:proton antiporter activity; C:integral component of membrane; P:transmembrane transport
110538661	LOC110538661	neural cell adhesion molecule 1-like isoform	Tc1-like transporase	962.654	1.86073	0.264696	7.02969	2.07e-12	4.19e-09	ID=gene2130;Dbxref=GeneID:110538661;Name=LOC110538661;gbkey=Gene;gene=LOC110538661;gene_biotype=protein_coding	18293	3	F:GO:0003677; P:GO:0006313; P:GO:0015074	F:DNA binding; P:transposition, DNA-mediated; P:DNA integration	F:GO:0003677; P:GO:0006313; P:GO:0015074	IPR002492 (PFAM); G3DSA:3.30.420.470 (GENE3D); IPR038717 (PFAM); IPR036388 (G3DSA:1.10.10.GENE3D); PTHR23022:SF92 (PANTHER); PTHR23022 (PANTHER); IPR009057 (SUPERFAMILY)	F:DNA binding; P:transposition, DNA-mediated; P:DNA integration
110522363	lncRNA	lncRNA		32.7513	1.79759	0.478324	3.7581	0.000171208	0.00847577	ID=gene742;Dbxref=GeneID:110522363;Name=LOC110522363;gbkey=Gene;gene=LOC110522363;gene_biotype=lncRNA	48709	NA			no IPS match	no IPS match	no IPS match
110500009	LOC110500009	putative ferric-chelate reductase 1	FRRS1_DANREPutative ferric-chelate reductase 1 OS=Danio rerio OX=7955 GN=frrs1 PE=2 SV=1	911.861	1.79346	0.270246	6.6364	3.21e-11	4.64e-08	ID=gene37211;Dbxref=GeneID:110500009;Name=LOC110500009;gbkey=Gene;gene=LOC110500009;gene_biotype=protein_coding	14790	3	F:GO:0003700; P:GO:0006355; C:GO:0016020	F:DNA-binding transcription factor activity; P:regulation of transcription, DNA-templated; C:membrane	F:GO:0003700; P:GO:0006355	IPR003309 (PFAM); IPR038269 (G3DSA:1.10.4020.GENE3D); mobidb-lite (MOBIDB_LITE); mobidb-lite (MOBIDB_LITE); IPR003309 (PROSITE_PROFILES); SSF47353 (SUPERFAMILY)	F:DNA-binding transcription factor activity; P:regulation of transcription, DNA-templated
110534062	pseudogene	pseudogene	NA	12.5886	1.76545	0.570473	3.09471	0.00197006	0.0411462	ID=gene18262;Dbxref=GeneID:110534062;Name=LOC110534062;gbkey=Gene;gene=LOC110534062;gene_biotype=pseudogene;pseudo=true	NA	NA	NA	NA	NA	NA	NA	NA	NA
110519491	LOC110519491	uncharacterized protein LOC110519491		97.7195	1.73492	0.394873	4.39361	1.11e-05	0.0011871	ID=gene55250;Dbxref=GeneID:110519491;Name=LOC110519491;end_range=33232,.;gbkey=Gene;gene=LOC110519491;gene_biotype=protein_coding;partial=true	3694	NA			no GO terms	G3DSA:2.60.120.620 (GENE3D); mobidb-lite (MOBIDB_LITE); PTHR21308 (PANTHER); PTHR21308:SF2 (PANTHER); SSF51197 (SUPERFAMILY)	no GO terms
110533157	LOC110533157	double C2-like domain-containing protein beta	DOC2B_HUMANDouble C2-like domain-containing protein beta OS=Homo sapiens OX=9606 GN=DOC2B PE=1 SV=2	15.847	1.72743	0.533807	3.23606	0.00121191	0.0305718	ID=gene18579;Dbxref=GeneID:110533157;Name=LOC110533157;gbkey=Gene;gene=LOC110533157;gene_biotype=protein_coding	45365	14	F:GO:0005509; F:GO:0005544; C:GO:0005730; C:GO:0005764; C:GO:0005886; F:GO:0019905; C:GO:0030054; C:GO:0031201; P:GO:0031340; P:GO:0032024; C:GO:0043005; P:GO:0045956; P:GO:0048791; C:GO:0098850	F:calcium ion binding; F:calcium-dependent phospholipid binding; C:nucleolus; C:lysosome; C:plasma membrane; F:syntaxin binding; C:cell junction; C:SNARE complex; P:positive regulation of vesicle fusion; P:positive regulation of insulin secretion; C:neuron projection; P:positive regulation of calcium ion-dependent exocytosis; P:calcium ion-regulated exocytosis of neurotransmitter; C:extrinsic com…	no IPS match	no IPS match	no IPS match
110497926	LOC110497926	ribosomal protein S6 kinase delta-1-like isoform	RPKL1_MOUSERibosomal protein S6 kinase-like 1 OS=Mus musculus OX=10090 GN=Rps6kl1 PE=1 SV=1	14.5176	1.71572	0.448876	3.82226	0.000132232	0.00699386	ID=gene35475;Dbxref=GeneID:110497926;Name=LOC110497926;gbkey=Gene;gene=LOC110497926;gene_biotype=protein_coding	9593	4	F:GO:0004674; F:GO:0005524; C:GO:0005840; P:GO:0006468	F:protein serine/threonine kinase activity; F:ATP binding; C:ribosome; P:protein phosphorylation	F:GO:0004672; F:GO:0005524; P:GO:0006468	G3DSA:1.10.510.10 (GENE3D); mobidb-lite (MOBIDB_LITE); mobidb-lite (MOBIDB_LITE); mobidb-lite (MOBIDB_LITE); mobidb-lite (MOBIDB_LITE); mobidb-lite (MOBIDB_LITE); mobidb-lite (MOBIDB_LITE); mobidb-lite (MOBIDB_LITE); mobidb-lite (MOBIDB_LITE); mobidb-lite (MOBIDB_LITE); PTHR15508 (PANTHER); IPR035050 (PTHR15508:PANTHER); IPR000719 (PROSITE_PROFILES); IPR011009 (SUPERFAMILY)	F:protein kinase activity; F:ATP binding; P:protein phosphorylation	EC:2.7.11	Transferring phosphorus-containing groups
110518114	LOC110518114	zinc finger protein 239-like	DRL_DANREZinc finger protein draculin OS=Danio rerio OX=7955 GN=drl PE=2 SV=2	21.6234	1.70784	0.42465	4.02175	5.78e-05	0.00381099	ID=gene53930;Dbxref=GeneID:110518114;Name=LOC110518114;gbkey=Gene;gene=LOC110518114;gene_biotype=protein_coding	18859	4	P:GO:0001702; F:GO:0003677; C:GO:0005634; P:GO:0010468	P:gastrulation with mouth forming second; F:DNA binding; C:nucleus; P:regulation of gene expression	no IPS match	no IPS match	no IPS match
110530618	LOC110530618	large neutral amino acids transporter small subunit 2-like	YLAT2_DANREY+L amino acid transporter 2 OS=Danio rerio OX=7955 GN=slc7a6 PE=2 SV=1	1687.13	1.699	0.306795	5.53792	3.06e-08	1.35e-05	ID=gene15228;Dbxref=GeneID:110530618;Name=LOC110530618;gbkey=Gene;gene=LOC110530618;gene_biotype=protein_coding	19311	4	F:GO:0003677; P:GO:0006313; P:GO:0015074; C:GO:0016020	F:DNA binding; P:transposition, DNA-mediated; P:DNA integration; C:membrane	F:GO:0003677; P:GO:0006313; P:GO:0015074	IPR002492 (PFAM); G3DSA:3.30.420.470 (GENE3D); IPR038717 (PFAM); IPR036388 (G3DSA:1.10.10.GENE3D); PTHR23022:SF92 (PANTHER); PTHR23022 (PANTHER); IPR009057 (SUPERFAMILY)	F:DNA binding; P:transposition, DNA-mediated; P:DNA integration
110500672	LOC110500672	uncharacterized protein LOC110500672	uncharacterized protein LOC110500672	566.212	1.67604	0.286805	5.84383	5.1e-09	3.57e-06	ID=gene37986;Dbxref=GeneID:110500672;Name=LOC110500672;gbkey=Gene;gene=LOC110500672;gene_biotype=protein_coding	1564	NA			no IPS match	no IPS match	no IPS match
110535960	LOC110535960	immediate early response gene 5-like protein	IER5L_DANREImmediate early response gene 5-like protein OS=Danio rerio OX=7955 GN=ier5l PE=2 SV=2	14.7056	1.65285	0.461337	3.58274	0.00034001	0.0136125	ID=gene20025;Dbxref=GeneID:110535960;Name=LOC110535960;gbkey=Gene;gene=LOC110535960;gene_biotype=protein_coding	1234	6	F:GO:0005515; C:GO:0005634; P:GO:0007368; P:GO:0060026; P:GO:0060271; P:GO:0070121	F:protein binding; C:nucleus; P:determination of left/right symmetry; P:convergent extension; P:cilium assembly; P:Kupffer's vesicle development	no GO terms	IPR008653 (PFAM); PTHR15895:SF11 (PANTHER); IPR008653 (PANTHER)	no GO terms
110530482	LOC110530482	DNA damage-inducible transcript 4 protein-like	DDIT4_DANREDNA damage-inducible transcript 4 protein OS=Danio rerio OX=7955 GN=ddit4 PE=2 SV=1	49.6107	1.64509	0.521232	3.15615	0.00159868	0.0363138	ID=gene1507;Dbxref=GeneID:110530482;Name=LOC110530482;gbkey=Gene;gene=LOC110530482;gene_biotype=protein_coding	1846	2	C:GO:0005737; P:GO:0009968	C:cytoplasm; P:negative regulation of signal transduction	C:GO:0005737; P:GO:0009968	IPR038281 (G3DSA:1.10.490.GENE3D); IPR012918 (PFAM); PTHR12478:SF7 (PANTHER); IPR012918 (PANTHER)	C:cytoplasm; P:negative regulation of signal transduction
110505225	ero1a	ERO1-like protein alpha isoform	ERO1A_DANREERO1-like protein alpha OS=Danio rerio OX=7955 GN=ero1a PE=2 SV=1	232.79	1.64497	0.281024	5.8535	4.81e-09	3.48e-06	ID=gene41750;Dbxref=GeneID:110505225;Name=ero1a;gbkey=Gene;gene=ero1a;gene_biotype=protein_coding	17214	6	F:GO:0003756; C:GO:0005789; F:GO:0015035; F:GO:0016671; P:GO:0034975; P:GO:0055114	F:protein disulfide isomerase activity; C:endoplasmic reticulum membrane; F:protein disulfide oxidoreductase activity; F:oxidoreductase activity, acting on a sulfur group of donors, disulfide as acceptor; P:protein folding in endoplasmic reticulum; P:oxidation-reduction process	no GO terms	IPR000477 (PFAM); PTHR45030 (PANTHER); IPR000477 (PROSITE_PROFILES)	no GO terms	EC:5.3.4.1	Protein disulfide-isomerase
110529949	LOC110529949	cytochrome P450 26A1-like	CP26A_DANRECytochrome P450 26A1 OS=Danio rerio OX=7955 GN=cyp26a1 PE=1 SV=1	51.0991	1.63359	0.454416	3.59492	0.000324488	0.0132178	ID=gene1442;Dbxref=GeneID:110529949;Name=LOC110529949;gbkey=Gene;gene=LOC110529949;gene_biotype=protein_coding	8402	21	P:GO:0001568; P:GO:0003131; P:GO:0003151; F:GO:0005488; F:GO:0008401; C:GO:0016020; P:GO:0016125; P:GO:0021661; P:GO:0021797; P:GO:0030917; P:GO:0031016; P:GO:0034653; P:GO:0034672; P:GO:0042574; C:GO:0043231; P:GO:0048854; P:GO:0055014; P:GO:0055114; P:GO:0060363; P:GO:0071299; P:GO:0090242	P:blood vessel development; P:mesodermal-endodermal cell signaling; P:outflow tract morphogenesis; F:binding; F:retinoic acid 4-hydroxylase activity; C:membrane; P:sterol metabolic process; P:rhombomere 4 morphogenesis; P:forebrain anterior/posterior pattern specification; P:midbrain-hindbrain boundary development; P:pancreas development; P:retinoic acid catabolic process; P:anterior/posterior pa…	no GO terms	IPR000477 (PFAM); PTHR33332 (PANTHER); IPR000477 (PROSITE_PROFILES)	no GO terms
110521759	LOC110521759	forkhead box protein Q1-like	FOXF1_DANREForkhead box protein F1 OS=Danio rerio OX=7955 GN=foxf1 PE=2 SV=1	212.186	1.61841	0.329317	4.91446	8.9e-07	0.000195772	ID=gene6733;Dbxref=GeneID:110521759;Name=LOC110521759;gbkey=Gene;gene=LOC110521759;gene_biotype=protein_coding	2911	41	P:GO:0000122; C:GO:0000785; F:GO:0000977; F:GO:0001227; P:GO:0001706; P:GO:0001755; P:GO:0001947; P:GO:0002040; F:GO:0003682; C:GO:0005634; P:GO:0008045; P:GO:0009953; P:GO:0010159; P:GO:0014028; P:GO:0021501; P:GO:0021508; P:GO:0021854; P:GO:0030325; P:GO:0032525; P:GO:0033339; P:GO:0039021; P:GO:0040036; P:GO:0042074; P:GO:0043114; P:GO:0045944; F:GO:0046332; P:GO:0046619; P:GO:0048327; P:GO:00…	P:negative regulation of transcription by RNA polymerase II; C:chromatin; F:RNA polymerase II regulatory region sequence-specific DNA binding; F:DNA-binding transcription repressor activity, RNA polymerase II-specific; P:endoderm formation; P:neural crest cell migration; P:heart looping; P:sprouting angiogenesis; F:chromatin binding; C:nucleus; P:motor neuron axon guidance; P:dorsal/ventral patte…	F:GO:0003700; P:GO:0006355; F:GO:0043565	IPR001766 (PRINTS); IPR001766 (SMART); IPR036388 (G3DSA:1.10.10.GENE3D); IPR001766 (PFAM); mobidb-lite (MOBIDB_LITE); mobidb-lite (MOBIDB_LITE); mobidb-lite (MOBIDB_LITE); PTHR11829:SF206 (PANTHER); PTHR11829 (PANTHER); IPR001766 (PROSITE_PROFILES); IPR001766 (CDD); IPR036390 (SUPERFAMILY)	F:DNA-binding transcription factor activity; P:regulation of transcription, DNA-templated; F:sequence-specific DNA binding
110527500	LOC110527500	inhibin beta B chain-like	GDF8_OREMOGrowth/differentiation factor 8 OS=Oreochromis mossambicus OX=8127 GN=gdf-8 PE=2 SV=1	195.246	1.5703	0.28158	5.57673	2.45e-08	1.13e-05	ID=gene12342;Dbxref=GeneID:110527500;Name=LOC110527500;gbkey=Gene;gene=LOC110527500;gene_biotype=protein_coding	10793	3	F:GO:0005179; C:GO:0005576; F:GO:0008083	F:hormone activity; C:extracellular region; F:growth factor activity	F:GO:0005179; C:GO:0005576; F:GO:0008083	PR00671 (PRINTS); IPR001839 (SMART); IPR001839 (PFAM); IPR001111 (PFAM); IPR029034 (G3DSA:2.10.90.GENE3D); IPR000381 (PTHR11848:PANTHER); IPR015615 (PANTHER); IPR001839 (PROSITE_PROFILES); IPR029034 (SUPERFAMILY)	F:hormone activity; C:extracellular region; F:growth factor activity
110532459	LOC110532459	pleckstrin homology domain-containing family A member 5-like	ZBED8_BOVINProtein ZBED8 OS=Bos taurus OX=9913 GN=ZBED8 PE=2 SV=1	36.5016	1.52592	0.375194	4.06701	4.76e-05	0.00329186	ID=gene1033;Dbxref=GeneID:110532459;Name=LOC110532459;gbkey=Gene;gene=LOC110532459;gene_biotype=protein_coding	107483	4	F:GO:0003676; F:GO:0005515; C:GO:0005654; P:GO:0015074	F:nucleic acid binding; F:protein binding; C:nucleoplasm; P:DNA integration	F:GO:0003676; P:GO:0015074	G3DSA:3.30.70.270 (GENE3D); G3DSA:3.30.70.270 (GENE3D); G3DSA:3.10.20.370 (GENE3D); IPR001584 (PFAM); G3DSA:1.10.340.70 (GENE3D); IPR036397 (G3DSA:3.30.420.GENE3D); IPR041588 (PFAM); IPR000477 (PFAM); IPR041373 (PFAM); PTHR24559:SF247 (PANTHER); PTHR24559 (PANTHER); IPR000477 (PROSITE_PROFILES); IPR001584 (PROSITE_PROFILES); cd01647 (CDD); cd09274 (CDD); SSF56672 (SUPERFAMILY); IPR012337 (SUPERFA…	F:nucleic acid binding; P:DNA integration
110519923	LOC110519923	neural cell adhesion molecule 1-like isoform	unnamed protein product	5901.71	1.49881	0.204359	7.33419	2.23e-13	9.67e-10	ID=gene55660;Dbxref=GeneID:110519923;Name=LOC110519923;gbkey=Gene;gene=LOC110519923;gene_biotype=protein_coding	18212	3	F:GO:0003677; P:GO:0006313; P:GO:0015074	F:DNA binding; P:transposition, DNA-mediated; P:DNA integration	F:GO:0003677; P:GO:0006313; P:GO:0015074	G3DSA:3.30.420.470 (GENE3D); IPR038717 (PFAM); IPR002492 (PFAM); PTHR23022:SF92 (PANTHER); PTHR23022 (PANTHER)	F:DNA binding; P:transposition, DNA-mediated; P:DNA integration
110497335	LOC110497335	group XIIA secretory phospholipase A2-like	PG12A_MOUSEGroup XIIA secretory phospholipase A2 OS=Mus musculus OX=10090 GN=Pla2g12a PE=1 SV=2	15.8955	1.49753	0.481804	3.10817	0.00188249	0.040019	ID=gene34667;Dbxref=GeneID:110497335;Name=LOC110497335;gbkey=Gene;gene=LOC110497335;gene_biotype=protein_coding	3070	12	C:GO:0005576; P:GO:0006654; P:GO:0016042; P:GO:0036148; P:GO:0036149; P:GO:0036150; P:GO:0036151; P:GO:0036152; P:GO:0042632; F:GO:0046872; F:GO:0047498; P:GO:0070328	C:extracellular region; P:phosphatidic acid biosynthetic process; P:lipid catabolic process; P:phosphatidylglycerol acyl-chain remodeling; P:phosphatidylinositol acyl-chain remodeling; P:phosphatidylserine acyl-chain remodeling; P:phosphatidylcholine acyl-chain remodeling; P:phosphatidylethanolamine acyl-chain remodeling; P:cholesterol homeostasis; F:metal ion binding; F:calcium-dependent phospho…	no IPS match	no IPS match	no IPS match	EC:3.1.1.1; EC:3.1.1.4	Carboxylesterase; Phospholipase A(2)
110530916	LOC110530916	syntaxin-binding protein 5-like	STB5L_DANRESyntaxin-binding protein 5-like OS=Danio rerio OX=7955 GN=stxbp5l PE=3 SV=1	23.9253	1.48052	0.424616	3.48673	0.000488969	0.0176652	ID=gene14434;Dbxref=GeneID:110530916;Name=LOC110530916;gbkey=Gene;gene=LOC110530916;gene_biotype=protein_coding	162272	6	F:GO:0005096; C:GO:0005886; F:GO:0017137; P:GO:0017157; F:GO:0019905; C:GO:0031201	F:GTPase activator activity; C:plasma membrane; F:Rab GTPase binding; P:regulation of exocytosis; F:syntaxin binding; C:SNARE complex	no GO terms	mobidb-lite (MOBIDB_LITE)	no GO terms
110530263	LOC110530263	vasoactive intestinal polypeptide receptor 2-like	VIPR_CARAUVasoactive intestinal polypeptide receptor OS=Carassius auratus OX=7957 GN=vipr1 PE=2 SV=1	47.4261	1.46988	0.27661	5.31392	1.07e-07	3.83e-05	ID=gene14849;Dbxref=GeneID:110530263;Name=LOC110530263;gbkey=Gene;gene=LOC110530263;gene_biotype=protein_coding	30765	10	P:GO:0001525; P:GO:0001756; F:GO:0003677; F:GO:0004930; P:GO:0006313; P:GO:0007165; P:GO:0015074; C:GO:0016020; P:GO:0048844; P:GO:0055064	P:angiogenesis; P:somitogenesis; F:DNA binding; F:G protein-coupled receptor activity; P:transposition, DNA-mediated; P:signal transduction; P:DNA integration; C:membrane; P:artery morphogenesis; P:chloride ion homeostasis	no IPS match	no IPS match	no IPS match
110534295	LOC110534295	guanylate cyclase soluble subunit alpha-3-like	ANPRB_ANGJAAtrial natriuretic peptide receptor 2 OS=Anguilla japonica OX=7937 GN=npr2 PE=2 SV=1	30.3995	1.45593	0.332387	4.38023	1.19e-05	0.00123223	ID=gene18498;Dbxref=GeneID:110534295;Name=LOC110534295;gbkey=Gene;gene=LOC110534295;gene_biotype=protein_coding	13108	8	F:GO:0004383; C:GO:0005887; P:GO:0006182; P:GO:0007168; F:GO:0016941; F:GO:0020037; F:GO:0032555; F:GO:0035639	F:guanylate cyclase activity; C:integral component of plasma membrane; P:cGMP biosynthetic process; P:receptor guanylyl cyclase signaling pathway; F:natriuretic peptide receptor activity; F:heme binding; F:purine ribonucleotide binding; F:purine ribonucleoside triphosphate binding	F:GO:0004383; P:GO:0006182; F:GO:0020037	IPR038158 (G3DSA:3.90.1520.GENE3D); IPR011645 (PFAM); G3DSA:3.30.450.260 (GENE3D); PTHR11920:SF226 (PANTHER); PTHR11920 (PANTHER)	F:guanylate cyclase activity; P:cGMP biosynthetic process; F:heme binding	EC:4.6.1.2	Guanylate cyclase
110529637	LOC110529637	prolyl 4-hydroxylase subunit alpha-1-like isoform	P4HA1_CHICKProlyl 4-hydroxylase subunit alpha-1 OS=Gallus gallus OX=9031 GN=P4HA1 PE=1 SV=1	698.813	1.44378	0.220773	6.53967	6.17e-11	7.56e-08	ID=gene1418;Dbxref=GeneID:110529637;Name=LOC110529637;gbkey=Gene;gene=LOC110529637;gene_biotype=protein_coding	17259	11	F:GO:0004656; F:GO:0005506; C:GO:0005739; C:GO:0005788; C:GO:0016222; F:GO:0016702; P:GO:0018401; P:GO:0030199; F:GO:0031418; F:GO:0042802; P:GO:0055114	F:procollagen-proline 4-dioxygenase activity; F:iron ion binding; C:mitochondrion; C:endoplasmic reticulum lumen; C:procollagen-proline 4-dioxygenase complex; F:oxidoreductase activity, acting on single donors with incorporation of molecular oxygen, incorporation of two atoms of oxygen; P:peptidyl-proline hydroxylation to 4-hydroxy-L-proline; P:collagen fibril organization; F:L-ascorbic acid bind…	no IPS match	no IPS match	no IPS match	EC:1.13.11; EC:1.14.11; EC:1.14.11.2	Acting on single donors with incorporation of molecular oxygen (oxygenases). The oxygen incorporated need not be derived from O(2); Acting on paired donors, with incorporation or reduction of molecular oxygen. The oxygen incorporated need not be derived from O(2); Procollagen-proline 4-dioxygenase
110509852	LOC110509852	bile salt-activated lipase-like	ACES_DANREAcetylcholinesterase OS=Danio rerio OX=7955 GN=ache PE=3 SV=1	125.587	1.43334	0.399612	3.58683	0.000334718	0.0134717	ID=gene45989;Dbxref=GeneID:110509852;Name=LOC110509852;gbkey=Gene;gene=LOC110509852;gene_biotype=protein_coding	7179	2	P:GO:0006629; F:GO:0016788	P:lipid metabolic process; F:hydrolase activity, acting on ester bonds	no IPS match	no IPS match	no IPS match
110522273	LOC110522273	calcipressin-2-like	ZBED5_BOVINZinc finger BED domain-containing protein 5 OS=Bos taurus OX=9913 GN=ZBED5 PE=4 SV=1	59.3562	1.42962	0.316843	4.51207	6.42e-06	0.00080175	ID=gene7302;Dbxref=GeneID:110522273;Name=LOC110522273;gbkey=Gene;gene=LOC110522273;gene_biotype=protein_coding;partial=true	120552	2	F:GO:0003700; F:GO:0005488	F:DNA-binding transcription factor activity; F:binding	no IPS match	no IPS match	no IPS match
110485288	LOC110485288	zinc finger protein 16-like	DRL_DANREZinc finger protein draculin OS=Danio rerio OX=7955 GN=drl PE=2 SV=2	20.5109	1.42343	0.471093	3.02156	0.00251479	0.0479073	ID=gene25279;Dbxref=GeneID:110485288;Name=LOC110485288;gbkey=Gene;gene=LOC110485288;gene_biotype=protein_coding	19733	3	P:GO:0001702; F:GO:0003676; C:GO:0043229	P:gastrulation with mouth forming second; F:nucleic acid binding; C:intracellular organelle	no IPS match	no IPS match	no IPS match
110489706	LOC110489706	LIM zinc-binding domain-containing Nebulette-like isoform	LNEBL_MOUSELIM zinc-binding domain-containing Nebulette OS=Mus musculus OX=10090 GN=Nebl PE=1 SV=1	55.7623	1.41457	0.209465	6.75325	1.45e-11	2.53e-08	ID=gene27536;Dbxref=GeneID:110489706;Name=LOC110489706;gbkey=Gene;gene=LOC110489706;gene_biotype=protein_coding	108437	14	C:GO:0001725; F:GO:0005070; F:GO:0005523; C:GO:0005925; F:GO:0008307; P:GO:0009967; F:GO:0015075; C:GO:0030018; C:GO:0030864; F:GO:0031005; P:GO:0034220; F:GO:0046872; F:GO:0051015; P:GO:0071691	C:stress fiber; F:SH3/SH2 adaptor activity; F:tropomyosin binding; C:focal adhesion; F:structural constituent of muscle; P:positive regulation of signal transduction; F:ion transmembrane transporter activity; C:Z disc; C:cortical actin cytoskeleton; F:filamin binding; P:ion transmembrane transport; F:metal ion binding; F:actin filament binding; P:cardiac muscle thin filament assembly	no GO terms	mobidb-lite (MOBIDB_LITE); mobidb-lite (MOBIDB_LITE)	no GO terms
110506856	LOC110506856	guanosine-3',5'-bis(diphosphate) 3'-pyrophosphohydrolase MESH1-like isoform	MESH1_DANREGuanosine-3',5'-bis(diphosphate) 3'-pyrophosphohydrolase MESH1 OS=Danio rerio OX=7955 GN=hddc3 PE=2 SV=1	72.9898	1.40949	0.444289	3.17247	0.00151148	0.0352837	ID=gene43276;Dbxref=GeneID:110506856;Name=LOC110506856;gbkey=Gene;gene=LOC110506856;gene_biotype=protein_coding	33044	NA			no IPS match	no IPS match	no IPS match
110533330	LOC110533330	serine/threonine-protein phosphatase 2A 55 kDa regulatory subunit B beta isoform-like isoform	2ABB_CARAUSerine/threonine-protein phosphatase 2A 55 kDa regulatory subunit B beta isoform OS=Carassius auratus OX=7957 GN=ppp2r2b PE=2 SV=1	121.968	1.40949	0.336675	4.18649	2.83e-05	0.00230494	ID=gene17480;Dbxref=GeneID:110533330;Name=LOC110533330;gbkey=Gene;gene=LOC110533330;gene_biotype=protein_coding	129378	10	C:GO:0000159; F:GO:0004722; C:GO:0005829; C:GO:0005856; P:GO:0010458; C:GO:0016020; F:GO:0019888; P:GO:0043666; P:GO:0051301; P:GO:0070262	C:protein phosphatase type 2A complex; F:protein serine/threonine phosphatase activity; C:cytosol; C:cytoskeleton; P:exit from mitosis; C:membrane; F:protein phosphatase regulator activity; P:regulation of phosphoprotein phosphatase activity; P:cell division; P:peptidyl-serine dephosphorylation	no IPS match	no IPS match	no IPS match	EC:3.1.3.16	Protein-serine/threonine phosphatase
110504152	LOC110504152	formin-like protein 2	FMNL3_DANREFormin-like protein 3 OS=Danio rerio OX=7955 GN=fmnl3 PE=2 SV=2	339.449	1.38623	0.179243	7.7338	1.04e-14	1.58e-10	ID=gene5286;Dbxref=GeneID:110504152;Name=LOC110504152;gbkey=Gene;gene=LOC110504152;gene_biotype=protein_coding;partial=true	49157	9	P:GO:0002040; F:GO:0003779; C:GO:0005737; C:GO:0005886; P:GO:0008360; P:GO:0016477; F:GO:0017048; P:GO:0030041; P:GO:0046847	P:sprouting angiogenesis; F:actin binding; C:cytoplasm; C:plasma membrane; P:regulation of cell shape; P:cell migration; F:Rho GTPase binding; P:actin filament polymerization; P:filopodium assembly	no GO terms	mobidb-lite (MOBIDB_LITE)	no GO terms
110530804	LOC110530804	guanine nucleotide-binding protein G(s) subunit alpha-like	GNAI2_ORYLAGuanine nucleotide-binding protein G(i) subunit alpha-2 OS=Oryzias latipes OX=8090 GN=gnai2 PE=2 SV=3	56.0187	1.35997	0.301642	4.50855	6.53e-06	0.000811811	ID=gene15454;Dbxref=GeneID:110530804;Name=LOC110530804;gbkey=Gene;gene=LOC110530804;gene_biotype=protein_coding	1973	6	F:GO:0003924; F:GO:0005525; P:GO:0007186; F:GO:0031683; C:GO:0043229; C:GO:0071944	F:GTPase activity; F:GTP binding; P:G protein-coupled receptor signaling pathway; F:G-protein beta/gamma-subunit complex binding; C:intracellular organelle; C:cell periphery	F:GO:0003924; F:GO:0005525; P:GO:0007186; F:GO:0019001; F:GO:0031683	IPR000367 (PRINTS); IPR001019 (SMART); IPR001019 (PFAM); G3DSA:3.40.50.300 (GENE3D); IPR001019 (PANTHER); IPR001019 (PANTHER); PTHR10218:SF233 (PANTHER); IPR027417 (SUPERFAMILY)	F:GTPase activity; F:GTP binding; P:G protein-coupled receptor signaling pathway; F:guanyl nucleotide binding; F:G-protein beta/gamma-subunit complex binding
110530369	mal	myelin and lymphocyte protein	MAL_CANLFMyelin and lymphocyte protein OS=Canis lupus familiaris OX=9615 GN=MAL PE=2 SV=1	2937.33	1.35908	0.4296	3.16358	0.0015584	0.0359368	ID=gene1490;Dbxref=GeneID:110530369;Name=mal;gbkey=Gene;gene=mal;gene_biotype=protein_coding	2329	1	C:GO:0098590	C:plasma membrane region	no GO terms	PTHR22776 (PANTHER); PTHR22776:SF38 (PANTHER)	no GO terms
110489004	LOC110489004	sideroflexin-5-like	SFXN5_RATSideroflexin-5 OS=Rattus norvegicus OX=10116 GN=Sfxn5 PE=2 SV=1	20.6488	1.35582	0.436162	3.10853	0.0018802	0.040019	ID=gene26976;Dbxref=GeneID:110489004;Name=LOC110489004;gbkey=Gene;gene=LOC110489004;gene_biotype=protein_coding	13051	9	F:GO:0003677; P:GO:0006313; P:GO:0015074; F:GO:0015137; P:GO:0015746; C:GO:0016021; C:GO:0031966; P:GO:0034220; P:GO:0055072	F:DNA binding; P:transposition, DNA-mediated; P:DNA integration; F:citrate transmembrane transporter activity; P:citrate transport; C:integral component of membrane; C:mitochondrial membrane; P:ion transmembrane transport; P:iron ion homeostasis	no IPS match	no IPS match	no IPS match
110529294	pseudogene	pseudogene	NA	45.4272	1.35265	0.328096	4.12274	3.74e-05	0.0028212	ID=gene13757;Dbxref=GeneID:110529294;Name=LOC110529294;gbkey=Gene;gene=LOC110529294;gene_biotype=pseudogene;pseudo=true	NA	NA	NA	NA	NA	NA	NA	NA	NA
110490286	pde3a	cGMP-inhibited 3',5'-cyclic phosphodiesterase A isoform	PDE3A_MOUSEcGMP-inhibited 3',5'-cyclic phosphodiesterase A OS=Mus musculus OX=10090 GN=Pde3a PE=1 SV=1	33.5953	1.34727	0.283314	4.75538	1.98e-06	0.000341187	ID=gene28213;Dbxref=GeneID:110490286;Name=pde3a;gbkey=Gene;gene=pde3a;gene_biotype=protein_coding	83294	29	P:GO:0001556; F:GO:0004115; F:GO:0004119; C:GO:0005783; C:GO:0005794; C:GO:0005829; P:GO:0007162; P:GO:0007186; C:GO:0016021; P:GO:0016525; P:GO:0019934; P:GO:0031018; C:GO:0032045; P:GO:0032869; P:GO:0040020; P:GO:0042493; P:GO:0043066; P:GO:0043116; P:GO:0043117; F:GO:0043422; P:GO:0043951; F:GO:0046872; F:GO:0047555; P:GO:0050995; F:GO:0051219; P:GO:0060282; P:GO:0061179; P:GO:0071321; P:GO:00…	P:oocyte maturation; F:3',5'-cyclic-AMP phosphodiesterase activity; F:cGMP-inhibited cyclic-nucleotide phosphodiesterase activity; C:endoplasmic reticulum; C:Golgi apparatus; C:cytosol; P:negative regulation of cell adhesion; P:G protein-coupled receptor signaling pathway; C:integral component of membrane; P:negative regulation of angiogenesis; P:cGMP-mediated signaling; P:endocrine pancreas deve…	no IPS match	no IPS match	no IPS match	EC:3.1.4.17; EC:3.1.4.35	3',5'-cyclic-nucleotide phosphodiesterase; 3',5'-cyclic-GMP phosphodiesterase
110522502	tdrd6	tudor domain-containing protein 6 isoform	TDRD1_ORYLATudor domain-containing protein 1 OS=Oryzias latipes OX=8090 GN=tdrd1 PE=2 SV=1	26.8201	1.34578	0.44114	3.05068	0.0022832	0.044905	ID=gene7549;Dbxref=GeneID:110522502;Name=tdrd6;gbkey=Gene;gene=tdrd6;gene_biotype=protein_coding	24842	6	F:GO:0005488; C:GO:0005737; P:GO:0007276; P:GO:0030154; C:GO:0035770; P:GO:0048856	F:binding; C:cytoplasm; P:gamete generation; P:cell differentiation; C:ribonucleoprotein granule; P:anatomical structure development	no GO terms	IPR002999 (SMART); G3DSA:2.40.50.790 (GENE3D); IPR035437 (G3DSA:2.40.50.GENE3D); IPR035437 (G3DSA:2.40.50.GENE3D); G3DSA:2.30.30.140 (GENE3D); G3DSA:2.30.30.140 (GENE3D); IPR035437 (G3DSA:2.40.50.GENE3D); G3DSA:2.40.50.790 (GENE3D); IPR035437 (G3DSA:2.40.50.GENE3D); IPR035437 (G3DSA:2.40.50.GENE3D); IPR002999 (PFAM); mobidb-lite (MOBIDB_LITE); mobidb-lite (MOBIDB_LITE); mobidb-lite (MOBIDB_LITE);…	no GO terms
110528776	LOC110528776	gastrula zinc finger protein XlCGF17.1-like	DRL_DANREZinc finger protein draculin OS=Danio rerio OX=7955 GN=drl PE=2 SV=2	33.1675	1.33745	0.346932	3.85507	0.000115695	0.00637204	ID=gene12124;Dbxref=GeneID:110528776;Name=LOC110528776;gbkey=Gene;gene=LOC110528776;gene_biotype=protein_coding	2422	5	F:GO:0000977; F:GO:0000981; P:GO:0001702; C:GO:0005634; P:GO:0045893	F:RNA polymerase II regulatory region sequence-specific DNA binding; F:DNA-binding transcription factor activity, RNA polymerase II-specific; P:gastrulation with mouth forming second; C:nucleus; P:positive regulation of transcription, DNA-templated	F:GO:0003676	IPR013087 (SMART); G3DSA:3.30.160.60 (GENE3D); IPR013087 (PFAM); G3DSA:3.30.160.60 (GENE3D); G3DSA:3.30.160.60 (GENE3D); G3DSA:3.30.160.60 (GENE3D); PTHR24381:SF237 (PANTHER); PTHR24381:SF237 (PANTHER); PTHR24381 (PANTHER); PTHR24381 (PANTHER); PTHR24381 (PANTHER); PTHR24381:SF237 (PANTHER); IPR013087 (PROSITE_PROFILES); IPR013087 (PROSITE_PROFILES); IPR013087 (PROSITE_PROFILES); IPR013087 (PROSI…	F:nucleic acid binding
110530461	LOC110530461	kelch-like protein 14	KLH31_DANREKelch-like protein 31 OS=Danio rerio OX=7955 GN=klhl31 PE=2 SV=1	35.1183	1.33495	0.430313	3.10229	0.00192032	0.0403573	ID=gene15068;Dbxref=GeneID:110530461;Name=LOC110530461;gbkey=Gene;gene=LOC110530461;gene_biotype=protein_coding	14205	9	F:GO:0005515; P:GO:0007275; P:GO:0009653; P:GO:0009888; P:GO:0044267; C:GO:0044444; C:GO:0044446; P:GO:0051179; P:GO:0065007	F:protein binding; P:multicellular organism development; P:anatomical structure morphogenesis; P:tissue development; P:cellular protein metabolic process; C:cytoplasmic part; C:intracellular organelle part; P:localization; P:biological regulation	F:GO:0005515	IPR000210 (SMART); IPR011705 (SMART); IPR011705 (PFAM); G3DSA:3.30.710.10 (GENE3D); G3DSA:1.25.40.420 (GENE3D); IPR000210 (PFAM); mobidb-lite (MOBIDB_LITE); IPR030584 (PTHR24412:PANTHER); PTHR24412 (PANTHER); IPR000210 (PROSITE_PROFILES); IPR011333 (SUPERFAMILY)	F:protein binding
100136017	LOC100136017	collagenase 3	MMP8_RATNeutrophil collagenase OS=Rattus norvegicus OX=10116 GN=Mmp8 PE=2 SV=1	7679.25	1.33473	0.339399	3.93263	8.4e-05	0.00499962	ID=gene17876;Dbxref=GeneID:100136017;Name=LOC100136017;gbkey=Gene;gene=LOC100136017;gene_biotype=protein_coding	4734	21	P:GO:0001958; F:GO:0004222; F:GO:0004252; F:GO:0005509; F:GO:0005518; C:GO:0005615; P:GO:0006508; F:GO:0008270; P:GO:0010628; P:GO:0022617; P:GO:0030574; C:GO:0031012; P:GO:0032693; P:GO:0032755; P:GO:0035987; P:GO:0043388; P:GO:0045429; P:GO:0046330; P:GO:1901224; P:GO:1903980; P:GO:1904469	P:endochondral ossification; F:metalloendopeptidase activity; F:serine-type endopeptidase activity; F:calcium ion binding; F:collagen binding; C:extracellular space; P:proteolysis; F:zinc ion binding; P:positive regulation of gene expression; P:extracellular matrix disassembly; P:collagen catabolic process; C:extracellular matrix; P:negative regulation of interleukin-10 production; P:positive reg…	no IPS match	no IPS match	no IPS match	EC:3.4.21; EC:3.4.24	Acting on peptide bonds (peptidases); Acting on peptide bonds (peptidases)
110521163	LOC110521163	EF-hand calcium-binding domain-containing protein 4A-like	EFC4A_DANREEF-hand calcium-binding domain-containing protein 4A OS=Danio rerio OX=7955 GN=cracr2b PE=2 SV=2	64.7561	1.33421	0.262952	5.07397	3.9e-07	0.000104858	ID=gene6062;Dbxref=GeneID:110521163;Name=LOC110521163;gbkey=Gene;gene=LOC110521163;gene_biotype=protein_coding;partial=true;start_range=.,1610133	20106	1	F:GO:0005509	F:calcium ion binding	no IPS match	no IPS match	no IPS match
110503606	LOC110503606	glucagon receptor-like	VIPR_CARAUVasoactive intestinal polypeptide receptor OS=Carassius auratus OX=7957 GN=vipr1 PE=2 SV=1	57.9741	1.32958	0.327584	4.05874	4.93e-05	0.00337986	ID=gene40071;Dbxref=GeneID:110503606;Name=LOC110503606;gbkey=Gene;gene=LOC110503606;gene_biotype=protein_coding	33945	7	P:GO:0001525; P:GO:0001756; F:GO:0004930; P:GO:0007165; C:GO:0016020; P:GO:0048844; P:GO:0055064	P:angiogenesis; P:somitogenesis; F:G protein-coupled receptor activity; P:signal transduction; C:membrane; P:artery morphogenesis; P:chloride ion homeostasis	no IPS match	no IPS match	no IPS match
110522405	LOC110522405	histidine-rich glycoprotein-like		66.2649	1.31153	0.316081	4.14934	3.33e-05	0.0025879	ID=gene7441;Dbxref=GeneID:110522405;Name=LOC110522405;gbkey=Gene;gene=LOC110522405;gene_biotype=protein_coding	2153	NA			no GO terms	mobidb-lite (MOBIDB_LITE); mobidb-lite (MOBIDB_LITE)	no GO terms
110529344	LOC110529344	zinc finger and BTB domain-containing protein 25-like isoform	MYNN_DANREMyoneurin OS=Danio rerio OX=7955 GN=mynn PE=2 SV=1	109.62	1.30429	0.26981	4.83409	1.34e-06	0.000256901	ID=gene13815;Dbxref=GeneID:110529344;Name=LOC110529344;gbkey=Gene;gene=LOC110529344;gene_biotype=protein_coding	5958	1	F:GO:0003676	F:nucleic acid binding	F:GO:0003676	IPR013087 (SMART); IPR013087 (PFAM); G3DSA:3.30.160.60 (GENE3D); mobidb-lite (MOBIDB_LITE); mobidb-lite (MOBIDB_LITE); mobidb-lite (MOBIDB_LITE); mobidb-lite (MOBIDB_LITE); mobidb-lite (MOBIDB_LITE); mobidb-lite (MOBIDB_LITE); mobidb-lite (MOBIDB_LITE); mobidb-lite (MOBIDB_LITE); PTHR44895 (PANTHER); IPR013087 (PROSITE_PROFILES); IPR036236 (SUPERFAMILY)	F:nucleic acid binding
110533369	LOC110533369	prolyl 4-hydroxylase subunit alpha-2-like isoform	P4HA2_HUMANProlyl 4-hydroxylase subunit alpha-2 OS=Homo sapiens OX=9606 GN=P4HA2 PE=1 SV=1	235.894	1.30123	0.295083	4.40972	1.04e-05	0.00113395	ID=gene17524;Dbxref=GeneID:110533369;Name=LOC110533369;gbkey=Gene;gene=LOC110533369;gene_biotype=protein_coding	26677	15	F:GO:0003677; F:GO:0004656; F:GO:0005506; F:GO:0005515; C:GO:0005654; C:GO:0005788; C:GO:0005829; P:GO:0006313; F:GO:0009055; P:GO:0015074; C:GO:0016222; F:GO:0016702; P:GO:0018401; P:GO:0022900; F:GO:0031418	F:DNA binding; F:procollagen-proline 4-dioxygenase activity; F:iron ion binding; F:protein binding; C:nucleoplasm; C:endoplasmic reticulum lumen; C:cytosol; P:transposition, DNA-mediated; F:electron transfer activity; P:DNA integration; C:procollagen-proline 4-dioxygenase complex; F:oxidoreductase activity, acting on single donors with incorporation of molecular oxygen, incorporation of two atoms…	F:GO:0003677; P:GO:0006313; P:GO:0015074	IPR036388 (G3DSA:1.10.10.GENE3D); G3DSA:3.30.420.470 (GENE3D); IPR002492 (PFAM); PTHR23022:SF92 (PANTHER); PTHR23022 (PANTHER); IPR009057 (SUPERFAMILY)	F:DNA binding; P:transposition, DNA-mediated; P:DNA integration	EC:1.13.11; EC:1.14.11; EC:1.14.11.2	Acting on single donors with incorporation of molecular oxygen (oxygenases). The oxygen incorporated need not be derived from O(2); Acting on paired donors, with incorporation or reduction of molecular oxygen. The oxygen incorporated need not be derived from O(2); Procollagen-proline 4-dioxygenase
110501547	LOC110501547	glutaminase kidney isoform, mitochondrial-like isoform	GLSK_MOUSEGlutaminase kidney isoform, mitochondrial OS=Mus musculus OX=10090 GN=Gls PE=1 SV=1	49.6305	1.29664	0.36389	3.56329	0.000366234	0.0143223	ID=gene38571;Dbxref=GeneID:110501547;Name=LOC110501547;gbkey=Gene;gene=LOC110501547;gene_biotype=protein_coding	3776	13	P:GO:0001967; P:GO:0002087; F:GO:0004359; F:GO:0005515; C:GO:0005759; C:GO:0005829; P:GO:0006537; P:GO:0006543; P:GO:0007268; P:GO:0014047; P:GO:0042981; P:GO:0051289; P:GO:0072593	P:suckling behavior; P:regulation of respiratory gaseous exchange by neurological system process; F:glutaminase activity; F:protein binding; C:mitochondrial matrix; C:cytosol; P:glutamate biosynthetic process; P:glutamine catabolic process; P:chemical synaptic transmission; P:glutamate secretion; P:regulation of apoptotic process; P:protein homotetramerization; P:reactive oxygen species metabolic…	no GO terms	mobidb-lite (MOBIDB_LITE)	no GO terms	EC:3.5.1.2	Glutaminase
110531736	LOC110531736	receptor-type tyrosine-protein phosphatase delta-like isoform	PTPRF_DANREReceptor-type tyrosine-protein phosphatase F OS=Danio rerio OX=7955 GN=ptprf PE=2 SV=1	476.987	1.27003	0.172129	7.37833	1.6e-13	9.67e-10	ID=gene16109;Dbxref=GeneID:110531736;Name=LOC110531736;gbkey=Gene;gene=LOC110531736;gene_biotype=protein_coding	588001	5	P:GO:0001757; F:GO:0004721; P:GO:0006470; C:GO:0031224; P:GO:0097374	P:somite specification; F:phosphoprotein phosphatase activity; P:protein dephosphorylation; C:intrinsic component of membrane; P:sensory neuron axon guidance	no IPS match	no IPS match	no IPS match	EC:3.1.3.16; EC:3.1.3.41	Protein-serine/threonine phosphatase; 4-nitrophenylphosphatase
110509807	dnm1	dynamin-1	DNM1L_DANREDynamin-1-like protein OS=Danio rerio OX=7955 GN=dnm1l PE=2 SV=1	36.2786	1.26385	0.360162	3.50912	0.000449592	0.0166185	ID=gene45943;Dbxref=GeneID:110509807;Name=dnm1;gbkey=Gene;gene=dnm1;gene_biotype=protein_coding;partial=true	76797	22	P:GO:0000266; P:GO:0003374; F:GO:0003924; F:GO:0005525; C:GO:0005741; C:GO:0005777; C:GO:0005794; C:GO:0005829; C:GO:0005905; F:GO:0008017; F:GO:0008289; P:GO:0009615; P:GO:0016559; C:GO:0030054; C:GO:0030672; F:GO:0042803; P:GO:0043330; P:GO:0043653; P:GO:0048312; P:GO:0051259; P:GO:0061025; P:GO:1903146	P:mitochondrial fission; P:dynamin family protein polymerization involved in mitochondrial fission; F:GTPase activity; F:GTP binding; C:mitochondrial outer membrane; C:peroxisome; C:Golgi apparatus; C:cytosol; C:clathrin-coated pit; F:microtubule binding; F:lipid binding; P:response to virus; P:peroxisome fission; C:cell junction; C:synaptic vesicle membrane; F:protein homodimerization activity; …	no GO terms	mobidb-lite (MOBIDB_LITE); mobidb-lite (MOBIDB_LITE)	no GO terms	EC:3.6.1.15	Nucleoside-triphosphate phosphatase
110495948	LOC110495948	transmembrane protein 163-like isoform	TM163_XENLATransmembrane protein 163 OS=Xenopus laevis OX=8355 GN=tmem163 PE=2 SV=1	24.0248	1.24763	0.321105	3.88544	0.000102144	0.0058157	ID=gene33483;Dbxref=GeneID:110495948;Name=LOC110495948;gbkey=Gene;gene=LOC110495948;gene_biotype=protein_coding	45119	7	F:GO:0005515; C:GO:0005886; F:GO:0008270; C:GO:0030054; C:GO:0030285; C:GO:0031901; P:GO:0099180	F:protein binding; C:plasma membrane; F:zinc ion binding; C:cell junction; C:integral component of synaptic vesicle membrane; C:early endosome membrane; P:zinc ion import into synaptic vesicle	no GO terms	IPR036691 (G3DSA:3.60.10.GENE3D); PTHR33776 (PANTHER); IPR036691 (SUPERFAMILY)	no GO terms
110519492	lncRNA	lncRNA		170.531	1.24015	0.392331	3.16098	0.00157239	0.0360402	ID=gene55249;Dbxref=GeneID:110519492;Name=LOC110519492;gbkey=Gene;gene=LOC110519492;gene_biotype=lncRNA	754	NA			no IPS match	no IPS match	no IPS match
110510096	LOC110510096	putative defense protein Hdd11		57.0427	1.2297	0.389604	3.15629	0.00159788	0.0363138	ID=gene46274;Dbxref=GeneID:110510096;Name=LOC110510096;gbkey=Gene;gene=LOC110510096;gene_biotype=protein_coding	2144	NA			no GO terms	IPR002861 (PFAM); PTHR23130 (PANTHER); PTHR23130:SF109 (PANTHER)	no GO terms
110494384	LOC110494384	Krueppel-like factor 15	EGR2_POEREEarly growth response protein 2 (Fragment) OS=Poecilia reticulata OX=8081 GN=egr2 PE=3 SV=1	41.0826	1.22	0.352893	3.45714	0.000545937	0.0191311	ID=gene32098;Dbxref=GeneID:110494384;Name=LOC110494384;gbkey=Gene;gene=LOC110494384;gene_biotype=protein_coding	9453	18	F:GO:0000981; C:GO:0005634; C:GO:0005737; F:GO:0008270; F:GO:0010385; P:GO:0021575; P:GO:0021654; P:GO:0030326; P:GO:0032922; P:GO:0035118; F:GO:0043565; F:GO:0044729; P:GO:0045743; P:GO:0045944; P:GO:0048703; P:GO:0048932; P:GO:0060059; F:GO:1990841	F:DNA-binding transcription factor activity, RNA polymerase II-specific; C:nucleus; C:cytoplasm; F:zinc ion binding; F:double-stranded methylated DNA binding; P:hindbrain morphogenesis; P:rhombomere boundary formation; P:embryonic limb morphogenesis; P:circadian regulation of gene expression; P:embryonic pectoral fin morphogenesis; F:sequence-specific DNA binding; F:hemi-methylated DNA-binding; P…	F:GO:0003676	G3DSA:3.30.160.60 (GENE3D); mobidb-lite (MOBIDB_LITE); mobidb-lite (MOBIDB_LITE); PTHR44504:SF2 (PANTHER); PTHR44504 (PANTHER); IPR013087 (PROSITE_PROFILES); IPR036236 (SUPERFAMILY)	F:nucleic acid binding
110535290	LOC110535290	cytochrome c oxidase subunit 4 isoform 1, mitochondrial-like	COX41_THUOBCytochrome c oxidase subunit 4 isoform 1, mitochondrial OS=Thunnus obesus OX=8241 PE=2 SV=1	440.574	1.2152	0.251251	4.83661	1.32e-06	0.000255288	ID=gene19263;Dbxref=GeneID:110535290;Name=LOC110535290;gbkey=Gene;gene=LOC110535290;gene_biotype=protein_coding	12196	4	F:GO:0004129; C:GO:0005743; P:GO:0022900; P:GO:1902600	F:cytochrome-c oxidase activity; C:mitochondrial inner membrane; P:electron transport chain; P:proton transmembrane transport	no GO terms	IPR036691 (G3DSA:3.60.10.GENE3D); PTHR33776 (PANTHER); IPR036691 (SUPERFAMILY)	no GO terms	EC:1.9.3.1	Cytochrome-c oxidase
110493598	LOC110493598	zinc finger and BTB domain-containing protein 45-like	DRL_DANREZinc finger protein draculin OS=Danio rerio OX=7955 GN=drl PE=2 SV=2	20.9507	1.21276	0.394299	3.07574	0.00209981	0.042482	ID=gene31180;Dbxref=GeneID:110493598;Name=LOC110493598;gbkey=Gene;gene=LOC110493598;gene_biotype=protein_coding	6892	2	F:GO:0003676; F:GO:0005515	F:nucleic acid binding; F:protein binding	F:GO:0005515	IPR000210 (SMART); G3DSA:3.30.710.10 (GENE3D); IPR000210 (PFAM); mobidb-lite (MOBIDB_LITE); mobidb-lite (MOBIDB_LITE); PTHR45481 (PANTHER); IPR000210 (PROSITE_PROFILES); IPR011333 (SUPERFAMILY)	F:protein binding
110531069	LOC110531069	transforming growth factor beta-3-like	TGFB1_ONCMYTransforming growth factor beta-1 proprotein OS=Oncorhynchus mykiss OX=8022 GN=tgfb1 PE=2 SV=1	79.1933	1.20593	0.310321	3.88608	0.000101875	0.00581126	ID=gene13758;Dbxref=GeneID:110531069;Name=LOC110531069;gbkey=Gene;gene=LOC110531069;gene_biotype=protein_coding;partial=true;start_range=.,3943309	800	6	F:GO:0005160; C:GO:0005615; F:GO:0008083; P:GO:0010469; P:GO:0014008; P:GO:0051781	F:transforming growth factor beta receptor binding; C:extracellular space; F:growth factor activity; P:regulation of signaling receptor activity; P:positive regulation of microglia differentiation; P:positive regulation of cell division	no GO terms	mobidb-lite (MOBIDB_LITE)	no GO terms
110530062	LOC110530062	receptor-interacting serine/threonine-protein kinase 2-like	RIPK2_MOUSEReceptor-interacting serine/threonine-protein kinase 2 OS=Mus musculus OX=10090 GN=Ripk2 PE=1 SV=1	409.588	1.20325	0.237239	5.07188	3.94e-07	0.000104858	ID=gene14597;Dbxref=GeneID:110530062;Name=LOC110530062;gbkey=Gene;gene=LOC110530062;gene_biotype=protein_coding	25103	57	P:GO:0001961; P:GO:0002009; F:GO:0004706; F:GO:0004715; F:GO:0005102; F:GO:0005524; C:GO:0005829; C:GO:0005856; P:GO:0006954; P:GO:0007256; P:GO:0007257; P:GO:0010800; F:GO:0030274; P:GO:0031398; P:GO:0031663; C:GO:0031982; P:GO:0032092; P:GO:0032722; P:GO:0032727; P:GO:0032728; P:GO:0032729; P:GO:0032735; P:GO:0032743; P:GO:0032755; P:GO:0032760; C:GO:0032991; P:GO:0033091; P:GO:0033138; P:GO:00…	P:positive regulation of cytokine-mediated signaling pathway; P:morphogenesis of an epithelium; F:JUN kinase kinase kinase activity; F:non-membrane spanning protein tyrosine kinase activity; F:signaling receptor binding; F:ATP binding; C:cytosol; C:cytoskeleton; P:inflammatory response; P:activation of JNKK activity; P:activation of JUN kinase activity; P:positive regulation of peptidyl-threonine…	no IPS match	no IPS match	no IPS match	EC:2.7.11.25; EC:2.7.10; EC:2.7.11; EC:2.7.10.2	Mitogen-activated protein kinase kinase kinase; Transferring phosphorus-containing groups; Transferring phosphorus-containing groups; Non-specific protein-tyrosine kinase
110512801	LOC110512801	growth factor receptor-bound protein 10-like isoform	AB1IP_DANREAmyloid beta A4 precursor protein-binding family B member 1-interacting protein OS=Danio rerio OX=7955 GN=apbb1ip PE=2 SV=1	170.805	1.19278	0.351004	3.3982	0.000678316	0.0217369	ID=gene4736;Dbxref=GeneID:110512801;Name=LOC110512801;gbkey=Gene;gene=LOC110512801;gene_biotype=protein_coding	83620	5	F:GO:0003677; P:GO:0006313; P:GO:0015074; C:GO:0016020; C:GO:0044424	F:DNA binding; P:transposition, DNA-mediated; P:DNA integration; C:membrane; C:intracellular part	F:GO:0003677; P:GO:0006313; P:GO:0015074	G3DSA:3.30.420.470 (GENE3D); IPR038717 (PFAM); IPR002492 (PFAM); IPR036388 (G3DSA:1.10.10.GENE3D); PTHR23022 (PANTHER); PTHR23022:SF92 (PANTHER); IPR009057 (SUPERFAMILY)	F:DNA binding; P:transposition, DNA-mediated; P:DNA integration
110535809	LOC110535809	GDNF family receptor alpha-2-like	GFRA2_MOUSEGDNF family receptor alpha-2 OS=Mus musculus OX=10090 GN=Gfra2 PE=1 SV=2	92.2336	1.19263	0.292542	4.07678	4.57e-05	0.00321524	ID=gene19856;Dbxref=GeneID:110535809;Name=LOC110535809;gbkey=Gene;gene=LOC110535809;gene_biotype=protein_coding	74052	9	P:GO:0000165; F:GO:0005088; P:GO:0007169; P:GO:0007411; C:GO:0009897; F:GO:0016167; C:GO:0019898; P:GO:0031953; C:GO:0043235	P:MAPK cascade; F:Ras guanyl-nucleotide exchange factor activity; P:transmembrane receptor protein tyrosine kinase signaling pathway; P:axon guidance; C:external side of plasma membrane; F:glial cell-derived neurotrophic factor receptor activity; C:extrinsic component of membrane; P:negative regulation of protein autophosphorylation; C:receptor complex	no IPS match	no IPS match	no IPS match
110497317	LOC110497317	hydroperoxide isomerase ALOXE3-like	LOX5_MOUSEArachidonate 5-lipoxygenase OS=Mus musculus OX=10090 GN=Alox5 PE=1 SV=3	115.867	1.17211	0.312848	3.74658	0.000179265	0.00874625	ID=gene34652;Dbxref=GeneID:110497317;Name=LOC110497317;gbkey=Gene;gene=LOC110497317;gene_biotype=protein_coding	33828	35	P:GO:0002526; P:GO:0002540; F:GO:0004051; F:GO:0004052; F:GO:0005506; F:GO:0005515; C:GO:0005576; C:GO:0005641; C:GO:0005654; C:GO:0005829; P:GO:0006497; P:GO:0007584; P:GO:0010628; C:GO:0016363; P:GO:0019233; P:GO:0019369; P:GO:0019370; P:GO:0019372; C:GO:0030425; C:GO:0031965; C:GO:0034774; P:GO:0035655; C:GO:0042383; P:GO:0043312; P:GO:0043410; P:GO:0043651; P:GO:0045907; P:GO:0046513; P:GO:00…	P:acute inflammatory response; P:leukotriene production involved in inflammatory response; F:arachidonate 5-lipoxygenase activity; F:arachidonate 12-lipoxygenase activity; F:iron ion binding; F:protein binding; C:extracellular region; C:nuclear envelope lumen; C:nucleoplasm; C:cytosol; P:protein lipidation; P:response to nutrient; P:positive regulation of gene expression; C:nuclear matrix; P:sens…	no GO terms	PTHR44694 (PANTHER); IPR036770 (SUPERFAMILY)	no GO terms	EC:1.13.11; EC:1.13.11.31; EC:1.13.11.34	Acting on single donors with incorporation of molecular oxygen (oxygenases). The oxygen incorporated need not be derived from O(2); Arachidonate 12-lipoxygenase; Arachidonate 5-lipoxygenase
110509749	LOC110509749	neurofilament light polypeptide-like	VIME_CYPCAVimentin OS=Cyprinus carpio OX=7962 GN=vim PE=2 SV=1	53.25	1.17154	0.334564	3.50168	0.000462343	0.0169625	ID=gene45879;Dbxref=GeneID:110509749;Name=LOC110509749;gbkey=Gene;gene=LOC110509749;gene_biotype=protein_coding	2890	4	F:GO:0005198; C:GO:0005883; C:GO:0045098; P:GO:0061564	F:structural molecule activity; C:neurofilament; C:type III intermediate filament; P:axon development	F:GO:0005198; C:GO:0005882; C:GO:0005883; P:GO:0061564	IPR039008 (SMART); G3DSA:1.20.5.1160 (GENE3D); G3DSA:1.20.5.500 (GENE3D); IPR039008 (PFAM); mobidb-lite (MOBIDB_LITE); mobidb-lite (MOBIDB_LITE); mobidb-lite (MOBIDB_LITE); mobidb-lite (MOBIDB_LITE); IPR027692 (PTHR23239:PANTHER); IPR001664 (PANTHER); IPR039008 (PROSITE_PROFILES); SSF64593 (SUPERFAMILY)	F:structural molecule activity; C:intermediate filament; C:neurofilament; P:axon development
110506869	LOC110506869	RNA-binding protein MEX3B-like	MEX3B_XENLARNA-binding protein MEX3B OS=Xenopus laevis OX=8355 GN=mex3b PE=2 SV=1	188.399	1.17087	0.325577	3.59627	0.000322808	0.013167	ID=gene43294;Dbxref=GeneID:110506869;Name=LOC110506869;end_range=33639711,.;gbkey=Gene;gene=LOC110506869;gene_biotype=protein_coding;partial=true	3480	12	P:GO:0003415; F:GO:0003723; C:GO:0005654; C:GO:0005829; P:GO:0022409; F:GO:0032794; P:GO:0043547; P:GO:0045598; P:GO:0046777; P:GO:0050766; P:GO:0072697; P:GO:0097009	P:chondrocyte hypertrophy; F:RNA binding; C:nucleoplasm; C:cytosol; P:positive regulation of cell-cell adhesion; F:GTPase activating protein binding; P:positive regulation of GTPase activity; P:regulation of fat cell differentiation; P:protein autophosphorylation; P:positive regulation of phagocytosis; P:protein localization to cell cortex; P:energy homeostasis	F:GO:0003676; F:GO:0003723	IPR001841 (SMART); IPR004087 (SMART); IPR036612 (G3DSA:3.30.1370.GENE3D); PF13920 (PFAM); IPR013083 (G3DSA:3.30.40.GENE3D); IPR004088 (PFAM); mobidb-lite (MOBIDB_LITE); mobidb-lite (MOBIDB_LITE); mobidb-lite (MOBIDB_LITE); mobidb-lite (MOBIDB_LITE); mobidb-lite (MOBIDB_LITE); mobidb-lite (MOBIDB_LITE); mobidb-lite (MOBIDB_LITE); mobidb-lite (MOBIDB_LITE); PTHR23285:SF5 (PANTHER); PTHR23285 (PANTH…	F:nucleic acid binding; F:RNA binding
110485107	LOC110485107	G-protein coupled receptor family C group 6 member A-like	GPC6A_CARAUG-protein coupled receptor family C group 6 member A OS=Carassius auratus OX=7957 GN=gprc6a PE=1 SV=1	48.3305	1.16744	0.316372	3.69009	0.00022417	0.0101688	ID=gene2195;Dbxref=GeneID:110485107;Name=LOC110485107;end_range=11969942,.;gbkey=Gene;gene=LOC110485107;gene_biotype=protein_coding;partial=true	4253	3	F:GO:0004930; P:GO:0007186; C:GO:0016021	F:G protein-coupled receptor activity; P:G protein-coupled receptor signaling pathway; C:integral component of membrane	F:GO:0004930; P:GO:0007186; C:GO:0016021	IPR000337 (PRINTS); IPR017978 (PFAM); IPR000068 (PANTHER); PTHR24061:SF5 (PANTHER); IPR017978 (PROSITE_PROFILES)	F:G protein-coupled receptor activity; P:G protein-coupled receptor signaling pathway; C:integral component of membrane
110521239	LOC110521239	ras-specific guanine nucleotide-releasing factor 1-like isoform	RGRF2_DANRERas-specific guanine nucleotide-releasing factor 2 OS=Danio rerio OX=7955 GN=rasgrf2 PE=3 SV=1	103.352	1.16585	0.222487	5.24009	1.6e-07	5.29e-05	ID=gene626;Dbxref=GeneID:110521239;Name=LOC110521239;gbkey=Gene;gene=LOC110521239;gene_biotype=protein_coding	34149	5	F:GO:0005089; F:GO:0005516; C:GO:0005789; C:GO:0005886; P:GO:0035023	F:Rho guanyl-nucleotide exchange factor activity; F:calmodulin binding; C:endoplasmic reticulum membrane; C:plasma membrane; P:regulation of Rho protein signal transduction	F:GO:0005085; C:GO:0005622; P:GO:0007264; P:GO:0035023; P:GO:0046578	IPR008937 (PANTHER); IPR030745 (PTHR23113:PANTHER); IPR035899 (SUPERFAMILY)	F:guanyl-nucleotide exchange factor activity; C:intracellular; P:small GTPase mediated signal transduction; P:regulation of Rho protein signal transduction; P:regulation of Ras protein signal transduction
110535225	LOC110535225	B-cell receptor CD22-like isoform	myelin-associated glycoprotein-like isoform X4	78.4557	1.16038	0.373005	3.1109	0.00186517	0.0398889	ID=gene19196;Dbxref=GeneID:110535225;Name=LOC110535225;gbkey=Gene;gene=LOC110535225;gene_biotype=protein_coding	6288	2	C:GO:0016021; F:GO:0030246	C:integral component of membrane; F:carbohydrate binding	no GO terms	mobidb-lite (MOBIDB_LITE); mobidb-lite (MOBIDB_LITE)	no GO terms
110520720	LOC110520720	protein Jumonji-like	JARD2_DANREProtein Jumonji OS=Danio rerio OX=7955 GN=jarid2b PE=3 SV=2	36.2548	1.15526	0.289412	3.99174	6.56e-05	0.00420012	ID=gene3977;Dbxref=GeneID:110520720;Name=LOC110520720;end_range=3425915,.;gbkey=Gene;gene=LOC110520720;gene_biotype=protein_coding;partial=true	19045	12	P:GO:0000122; F:GO:0001227; F:GO:0003677; F:GO:0003682; P:GO:0007275; P:GO:0016577; P:GO:0031061; F:GO:0032452; F:GO:0035064; C:GO:0035098; P:GO:0048863; P:GO:0051574	P:negative regulation of transcription by RNA polymerase II; F:DNA-binding transcription repressor activity, RNA polymerase II-specific; F:DNA binding; F:chromatin binding; P:multicellular organism development; P:histone demethylation; P:negative regulation of histone methylation; F:histone demethylase activity; F:methylated histone binding; C:ESC/E(Z) complex; P:stem cell differentiation; P:posi…	no GO terms	mobidb-lite (MOBIDB_LITE); mobidb-lite (MOBIDB_LITE)	no GO terms
110502084	LOC110502084	ephrin type-A receptor 3-like	EPHA3_DANREEphrin type-A receptor 3 OS=Danio rerio OX=7955 GN=epha3 PE=2 SV=1	31.3568	1.15022	0.350562	3.28109	0.00103407	0.0275756	ID=gene38763;Dbxref=GeneID:110502084;Name=LOC110502084;gbkey=Gene;gene=LOC110502084;gene_biotype=protein_coding	131841	41	P:GO:0001878; P:GO:0003404; F:GO:0004715; F:GO:0005004; F:GO:0005005; F:GO:0005102; F:GO:0005524; C:GO:0005739; C:GO:0005769; C:GO:0005856; C:GO:0005887; P:GO:0007411; P:GO:0009952; P:GO:0009988; P:GO:0010717; P:GO:0016477; P:GO:0021654; P:GO:0022407; C:GO:0030425; P:GO:0030517; P:GO:0030900; C:GO:0031234; P:GO:0032956; P:GO:0034334; P:GO:0034446; P:GO:0038083; P:GO:0043087; P:GO:0043114; C:GO:00…	P:response to yeast; P:optic vesicle morphogenesis; F:non-membrane spanning protein tyrosine kinase activity; F:GPI-linked ephrin receptor activity; F:transmembrane-ephrin receptor activity; F:signaling receptor binding; F:ATP binding; C:mitochondrion; C:early endosome; C:cytoskeleton; C:integral component of plasma membrane; P:axon guidance; P:anterior/posterior pattern specification; P:cell-cel…	no GO terms	mobidb-lite (MOBIDB_LITE); mobidb-lite (MOBIDB_LITE); mobidb-lite (MOBIDB_LITE)	no GO terms	EC:2.7.10; EC:2.7.10.1; EC:2.7.11; EC:2.7.10.2	Transferring phosphorus-containing groups; Receptor protein-tyrosine kinase; Transferring phosphorus-containing groups; Non-specific protein-tyrosine kinase
110534564	LOC110534564	hydroperoxide isomerase ALOXE3-like	LOX5_MOUSEArachidonate 5-lipoxygenase OS=Mus musculus OX=10090 GN=Alox5 PE=1 SV=3	191.081	1.14421	0.277681	4.12059	3.78e-05	0.0028387	ID=gene18936;Dbxref=GeneID:110534564;Name=LOC110534564;gbkey=Gene;gene=LOC110534564;gene_biotype=protein_coding;partial=true;start_range=.,66042444	12418	35	P:GO:0002526; P:GO:0002540; F:GO:0004051; F:GO:0004052; F:GO:0005506; F:GO:0005515; C:GO:0005576; C:GO:0005641; C:GO:0005654; C:GO:0005829; P:GO:0006497; P:GO:0007584; P:GO:0010628; C:GO:0016363; P:GO:0019233; P:GO:0019369; P:GO:0019370; P:GO:0019372; C:GO:0030425; C:GO:0031965; C:GO:0034774; P:GO:0035655; C:GO:0042383; P:GO:0043312; P:GO:0043410; P:GO:0043651; P:GO:0045907; P:GO:0046513; P:GO:00…	P:acute inflammatory response; P:leukotriene production involved in inflammatory response; F:arachidonate 5-lipoxygenase activity; F:arachidonate 12-lipoxygenase activity; F:iron ion binding; F:protein binding; C:extracellular region; C:nuclear envelope lumen; C:nucleoplasm; C:cytosol; P:protein lipidation; P:response to nutrient; P:positive regulation of gene expression; C:nuclear matrix; P:sens…	no IPS match	no IPS match	no IPS match	EC:1.13.11; EC:1.13.11.31; EC:1.13.11.34	Acting on single donors with incorporation of molecular oxygen (oxygenases). The oxygen incorporated need not be derived from O(2); Arachidonate 12-lipoxygenase; Arachidonate 5-lipoxygenase
110529210	pseudogene	pseudogene	NA	74.153	1.14066	0.282024	4.04455	5.24e-05	0.00350426	ID=gene14147;Dbxref=GeneID:110529210;Name=LOC110529210;gbkey=Gene;gene=LOC110529210;gene_biotype=pseudogene;pseudo=true	NA	NA	NA	NA	NA	NA	NA	NA	NA
110503505	LOC110503505	uncharacterized protein LOC110503505	unnamed protein product	34.0953	1.13596	0.304019	3.73647	0.00018662	0.00898944	ID=gene39965;Dbxref=GeneID:110503505;Name=LOC110503505;gbkey=Gene;gene=LOC110503505;gene_biotype=protein_coding	11187	2	P:GO:0006259; C:GO:0016021	P:DNA metabolic process; C:integral component of membrane	no GO terms	mobidb-lite (MOBIDB_LITE)	no GO terms
110497492	LOC110497492	UNC93-like protein MFSD11	UN93A_DANREProtein unc-93 homolog A OS=Danio rerio OX=7955 GN=unc93a PE=3 SV=1	149.603	1.13431	0.258802	4.3829	1.17e-05	0.00122972	ID=gene3348;Dbxref=GeneID:110497492;Name=LOC110497492;gbkey=Gene;gene=LOC110497492;gene_biotype=protein_coding	3216	NA			no GO terms	IPR010291 (PFAM); G3DSA:1.20.1250.20 (GENE3D); PTHR23294:SF28 (PANTHER); PTHR23294 (PANTHER); IPR020846 (CDD); IPR036259 (SUPERFAMILY)	no GO terms
110511089	LOC110511089	NACHT, LRR and PYD domains-containing protein 12-like	STXB_SYNHOStonustoxin subunit beta OS=Synanceia horrida OX=13279 PE=1 SV=3	94.117	1.13347	0.295666	3.83361	0.000126274	0.00678236	ID=gene47252;Dbxref=GeneID:110511089;Name=LOC110511089;end_range=25875,.;gbkey=Gene;gene=LOC110511089;gene_biotype=protein_coding;partial=true	12724	NA			no GO terms	IPR041267 (PFAM); IPR041075 (PFAM); PTHR24106 (PANTHER); PTHR24106:SF151 (PANTHER)	no GO terms
110495359	LOC110495359	zinc finger protein ZIC 5-like	DYHC_ONCMYDynein heavy chain (Fragment) OS=Oncorhynchus mykiss OX=8022 PE=2 SV=1	39.6293	1.1322	0.372201	3.0419	0.00235087	0.0459121	ID=gene32761;Dbxref=GeneID:110495359;Name=LOC110495359;gbkey=Gene;gene=LOC110495359;gene_biotype=protein_coding	4541	6	F:GO:0003677; P:GO:0006355; P:GO:0007399; P:GO:0009653; C:GO:0043229; P:GO:0048513	F:DNA binding; P:regulation of transcription, DNA-templated; P:nervous system development; P:anatomical structure morphogenesis; C:intracellular organelle; P:animal organ development	no GO terms	PTHR31294 (PANTHER); PTHR31294:SF12 (PANTHER); PTHR31294 (PANTHER); PTHR31294:SF12 (PANTHER)	no GO terms
110521804	LOC110521804	inactive tyrosine-protein kinase transmembrane receptor ROR1-like	EPA4A_DANREEphrin type-A receptor 4a (Fragment) OS=Danio rerio OX=7955 GN=epha4a PE=2 SV=1	140.57	1.12298	0.197104	5.69741	1.22e-08	6.48e-06	ID=gene6785;Dbxref=GeneID:110521804;Name=LOC110521804;gbkey=Gene;gene=LOC110521804;gene_biotype=protein_coding	186803	39	P:GO:0001702; P:GO:0003404; F:GO:0005004; F:GO:0005005; F:GO:0005488; C:GO:0005634; C:GO:0005769; C:GO:0005829; C:GO:0005887; P:GO:0007411; F:GO:0008168; P:GO:0009952; P:GO:0009988; P:GO:0010717; P:GO:0016477; F:GO:0016706; P:GO:0018108; P:GO:0021654; P:GO:0030517; P:GO:0030900; P:GO:0032956; P:GO:0034334; P:GO:0042552; C:GO:0043005; P:GO:0043087; C:GO:0043235; P:GO:0045859; P:GO:0046777; P:GO:00…	P:gastrulation with mouth forming second; P:optic vesicle morphogenesis; F:GPI-linked ephrin receptor activity; F:transmembrane-ephrin receptor activity; F:binding; C:nucleus; C:early endosome; C:cytosol; C:integral component of plasma membrane; P:axon guidance; F:methyltransferase activity; P:anterior/posterior pattern specification; P:cell-cell recognition; P:regulation of epithelial to mesench…	F:GO:0008168; F:GO:0016706; P:GO:0055114	IPR015095 (PFAM); IPR000477 (PFAM); PTHR45612 (PANTHER); IPR000477 (PROSITE_PROFILES); cd01650 (CDD); SSF56672 (SUPERFAMILY)	F:methyltransferase activity; F:2-oxoglutarate-dependent dioxygenase activity; P:oxidation-reduction process	EC:2.7.10; EC:2.7.10.1; EC:2.7.11	Transferring phosphorus-containing groups; Receptor protein-tyrosine kinase; Transferring phosphorus-containing groups
110505510	LOC110505510	zinc finger protein 883-like	ZN12_MICSAZinc finger protein ZFMSA12A OS=Micropterus salmoides OX=27706 PE=2 SV=1	39.1908	1.12192	0.355341	3.1573	0.00159236	0.0362516	ID=gene42042;Dbxref=GeneID:110505510;Name=LOC110505510;gbkey=Gene;gene=LOC110505510;gene_biotype=protein_coding	20184	5	F:GO:0000977; F:GO:0003700; P:GO:0007275; C:GO:0043229; P:GO:0045893	F:RNA polymerase II regulatory region sequence-specific DNA binding; F:DNA-binding transcription factor activity; P:multicellular organism development; C:intracellular organelle; P:positive regulation of transcription, DNA-templated	F:GO:0003676	IPR013087 (SMART); IPR013087 (PFAM); G3DSA:3.30.160.60 (GENE3D); G3DSA:3.30.160.60 (GENE3D); G3DSA:3.30.160.60 (GENE3D); G3DSA:3.30.160.60 (GENE3D); G3DSA:3.30.160.60 (GENE3D); mobidb-lite (MOBIDB_LITE); mobidb-lite (MOBIDB_LITE); PTHR24381 (PANTHER); PTHR24381:SF236 (PANTHER); IPR013087 (PROSITE_PROFILES); IPR013087 (PROSITE_PROFILES); IPR013087 (PROSITE_PROFILES); IPR013087 (PROSITE_PROFILES); …	F:nucleic acid binding
110535778	LOC110535778	BDNF/NT-3 growth factors receptor-like	EPA4A_DANREEphrin type-A receptor 4a (Fragment) OS=Danio rerio OX=7955 GN=epha4a PE=2 SV=1	227.624	1.12127	0.193484	5.79519	6.82e-09	4.14e-06	ID=gene19815;Dbxref=GeneID:110535778;Name=LOC110535778;gbkey=Gene;gene=LOC110535778;gene_biotype=protein_coding;partial=true	94256	39	P:GO:0003140; P:GO:0003404; F:GO:0005004; F:GO:0005005; F:GO:0005007; F:GO:0005524; C:GO:0005769; C:GO:0005887; P:GO:0007411; P:GO:0008284; P:GO:0009952; P:GO:0009988; P:GO:0010717; P:GO:0016477; F:GO:0017134; P:GO:0018108; P:GO:0021654; P:GO:0030517; P:GO:0030900; P:GO:0032956; P:GO:0033278; P:GO:0035469; C:GO:0043005; P:GO:0043087; C:GO:0043235; P:GO:0045766; P:GO:0048013; P:GO:0048565; P:GO:00…	P:determination of left/right asymmetry in lateral mesoderm; P:optic vesicle morphogenesis; F:GPI-linked ephrin receptor activity; F:transmembrane-ephrin receptor activity; F:fibroblast growth factor-activated receptor activity; F:ATP binding; C:early endosome; C:integral component of plasma membrane; P:axon guidance; P:positive regulation of cell population proliferation; P:anterior/posterior pa…	no GO terms	mobidb-lite (MOBIDB_LITE)	no GO terms	EC:2.7.10; EC:2.7.10.1; EC:2.7.11	Transferring phosphorus-containing groups; Receptor protein-tyrosine kinase; Transferring phosphorus-containing groups
110499918	LOC110499918	globoside alpha-1,3-N-acetylgalactosaminyltransferase 1-like	GBGT1_CHICKGloboside alpha-1,3-N-acetylgalactosaminyltransferase 1 OS=Gallus gallus OX=9031 GN=GBGT1 PE=2 SV=1	62.0355	1.11014	0.29721	3.7352	0.000187564	0.00902063	ID=gene37134;Dbxref=GeneID:110499918;Name=LOC110499918;gbkey=Gene;gene=LOC110499918;gene_biotype=protein_coding	10425	3	P:GO:0005975; C:GO:0016020; F:GO:0016758	P:carbohydrate metabolic process; C:membrane; F:transferase activity, transferring hexosyl groups	P:GO:0005975; C:GO:0016020; F:GO:0016758	IPR005076 (PFAM); IPR029044 (G3DSA:3.90.550.GENE3D); IPR005076 (PANTHER); PTHR10462:SF29 (PANTHER); IPR029044 (SUPERFAMILY)	P:carbohydrate metabolic process; C:membrane; F:transferase activity, transferring hexosyl groups
110528870	LOC110528870	neuroendocrine convertase 2-like	NEC2_PONABNeuroendocrine convertase 2 OS=Pongo abelii OX=9601 GN=PCSK2 PE=2 SV=1	124.038	1.10879	0.354161	3.13075	0.00174362	0.0382049	ID=gene1348;Dbxref=GeneID:110528870;Name=LOC110528870;gbkey=Gene;gene=LOC110528870;gene_biotype=protein_coding	85925	18	F:GO:0003676; F:GO:0004252; F:GO:0005515; C:GO:0005615; C:GO:0005634; C:GO:0005788; P:GO:0007399; P:GO:0015074; C:GO:0016020; P:GO:0016540; P:GO:0030070; C:GO:0030133; C:GO:0030425; P:GO:0034230; P:GO:0034231; C:GO:0034774; C:GO:0043204; F:GO:0044877	F:nucleic acid binding; F:serine-type endopeptidase activity; F:protein binding; C:extracellular space; C:nucleus; C:endoplasmic reticulum lumen; P:nervous system development; P:DNA integration; C:membrane; P:protein autoprocessing; P:insulin processing; C:transport vesicle; C:dendrite; P:enkephalin processing; P:islet amyloid polypeptide processing; C:secretory granule lumen; C:perikaryon; F:pro…	F:GO:0003676; P:GO:0015074	G3DSA:3.30.70.270 (GENE3D); G3DSA:1.10.340.70 (GENE3D); IPR036397 (G3DSA:3.30.420.GENE3D); IPR041373 (PFAM); G3DSA:3.10.20.370 (GENE3D); G3DSA:3.30.70.270 (GENE3D); IPR041588 (PFAM); PTHR24559 (PANTHER); IPR001584 (PROSITE_PROFILES); cd09274 (CDD); IPR012337 (SUPERFAMILY); SSF56672 (SUPERFAMILY)	F:nucleic acid binding; P:DNA integration	EC:3.4.21	Acting on peptide bonds (peptidases)
110490514	LOC110490514	normal mucosa of esophagus-specific gene 1 protein-like	normal mucosa of esophagus-specific gene 1 protein-like	1797.73	1.1059	0.231805	4.77083	1.83e-06	0.000318156	ID=gene28469;Dbxref=GeneID:110490514;Name=LOC110490514;gbkey=Gene;gene=LOC110490514;gene_biotype=protein_coding	2347	NA			no IPS match	no IPS match	no IPS match
110504649	LOC110504649	coagulation factor VIII-like	FA8_HUMANCoagulation factor VIII OS=Homo sapiens OX=9606 GN=F8 PE=1 SV=1	61.1194	1.104	0.285466	3.86737	0.000110015	0.0060924	ID=gene41100;Dbxref=GeneID:110504649;Name=LOC110504649;gbkey=Gene;gene=LOC110504649;gene_biotype=protein_coding	29757	10	P:GO:0002576; F:GO:0005515; C:GO:0005576; C:GO:0005788; C:GO:0005886; P:GO:0007597; C:GO:0030134; C:GO:0031093; C:GO:0033116; P:GO:0048208	P:platelet degranulation; F:protein binding; C:extracellular region; C:endoplasmic reticulum lumen; C:plasma membrane; P:blood coagulation, intrinsic pathway; C:COPII-coated ER to Golgi transport vesicle; C:platelet alpha granule lumen; C:endoplasmic reticulum-Golgi intermediate compartment membrane; P:COPII vesicle coating	no IPS match	no IPS match	no IPS match
110506804	LOC110506804	myelin expression factor 2-like	MYEF2_MOUSEMyelin expression factor 2 OS=Mus musculus OX=10090 GN=Myef2 PE=1 SV=1	208.344	1.10344	0.311657	3.54056	0.000399272	0.0152796	ID=gene43205;Dbxref=GeneID:110506804;Name=LOC110506804;gbkey=Gene;gene=LOC110506804;gene_biotype=protein_coding;partial=true	18329	2	F:GO:0000981; F:GO:0003697	F:DNA-binding transcription factor activity, RNA polymerase II-specific; F:single-stranded DNA binding	F:GO:0000981; F:GO:0003676; F:GO:0003697	IPR000504 (PFAM); IPR012677 (G3DSA:3.30.70.GENE3D); IPR034632 (PTHR23003:PANTHER); PTHR23003 (PANTHER); IPR000504 (PROSITE_PROFILES); IPR035979 (SUPERFAMILY)	F:DNA-binding transcription factor activity, RNA polymerase II-specific; F:nucleic acid binding; F:single-stranded DNA binding
110494444	LOC110494444	short-chain dehydrogenase/reductase 3-like	RD10B_DANRERetinol dehydrogenase 10-B OS=Danio rerio OX=7955 GN=rdh10b PE=2 SV=2	156.285	1.09909	0.247101	4.44793	8.67e-06	0.000992892	ID=gene32155;Dbxref=GeneID:110494444;Name=LOC110494444;gbkey=Gene;gene=LOC110494444;gene_biotype=protein_coding	9753	5	F:GO:0003677; F:GO:0004745; P:GO:0006313; P:GO:0015074; P:GO:0042572	F:DNA binding; F:retinol dehydrogenase activity; P:transposition, DNA-mediated; P:DNA integration; P:retinol metabolic process	F:GO:0003677; P:GO:0006313; P:GO:0015074	IPR002492 (PFAM); G3DSA:3.30.420.470 (GENE3D); mobidb-lite (MOBIDB_LITE); PTHR23022:SF92 (PANTHER); PTHR23022 (PANTHER)	F:DNA binding; P:transposition, DNA-mediated; P:DNA integration
110513446	LOC110513446	A disintegrin and metalloproteinase with thrombospondin motifs 14-like	ATS3_HUMANA disintegrin and metalloproteinase with thrombospondin motifs 3 OS=Homo sapiens OX=9606 GN=ADAMTS3 PE=2 SV=4	19.6548	1.0988	0.365079	3.00977	0.00261443	0.0489715	ID=gene49494;Dbxref=GeneID:110513446;Name=LOC110513446;gbkey=Gene;gene=LOC110513446;gene_biotype=protein_coding;partial=true;start_range=.,13534	53461	12	F:GO:0004222; F:GO:0005515; C:GO:0005615; P:GO:0007283; P:GO:0010573; P:GO:0016485; P:GO:0030199; C:GO:0031012; P:GO:0032964; P:GO:0043588; F:GO:0046872; P:GO:1900748	F:metalloendopeptidase activity; F:protein binding; C:extracellular space; P:spermatogenesis; P:vascular endothelial growth factor production; P:protein processing; P:collagen fibril organization; C:extracellular matrix; P:collagen biosynthetic process; P:skin development; F:metal ion binding; P:positive regulation of vascular endothelial growth factor signaling pathway	no IPS match	no IPS match	no IPS match	EC:3.4.24	Acting on peptide bonds (peptidases)
110488557	lncRNA	lncRNA	Tc1-like transporase	19.1299	1.09657	0.32526	3.37136	0.000747987	0.0231152	ID=gene26488;Dbxref=GeneID:110488557;Name=LOC110488557;gbkey=Gene;gene=LOC110488557;gene_biotype=lncRNA	13258	3	F:GO:0003677; P:GO:0006313; P:GO:0015074	F:DNA binding; P:transposition, DNA-mediated; P:DNA integration	F:GO:0003677; P:GO:0006313; P:GO:0015074	IPR036388 (G3DSA:1.10.10.GENE3D); IPR038717 (PFAM); G3DSA:3.30.420.470 (GENE3D); IPR002492 (PFAM); PTHR23022 (PANTHER); PTHR23022:SF92 (PANTHER); IPR009057 (SUPERFAMILY)	F:DNA binding; P:transposition, DNA-mediated; P:DNA integration
110498108	LOC110498108	uncharacterized protein LOC110498108	ZBED5_HUMANZinc finger BED domain-containing protein 5 OS=Homo sapiens OX=9606 GN=ZBED5 PE=2 SV=2	65.6661	1.09525	0.276896	3.95545	7.64e-05	0.00468226	ID=gene35672;Dbxref=GeneID:110498108;Name=LOC110498108;gbkey=Gene;gene=LOC110498108;gene_biotype=protein_coding	37105	NA			no IPS match	no IPS match	no IPS match
110494010	LOC110494010	aquaporin-7-like	AQP7_HUMANAquaporin-7 OS=Homo sapiens OX=9606 GN=AQP7 PE=1 SV=1	102.626	1.08915	0.247396	4.40245	1.07e-05	0.00114777	ID=gene31647;Dbxref=GeneID:110494010;Name=LOC110494010;gbkey=Gene;gene=LOC110494010;gene_biotype=protein_coding	15636	14	C:GO:0005737; C:GO:0005911; P:GO:0007283; F:GO:0015250; F:GO:0015254; F:GO:0015265; P:GO:0015793; P:GO:0015840; C:GO:0016021; C:GO:0031526; P:GO:0042493; P:GO:0055085; P:GO:0070295; C:GO:1990904	C:cytoplasm; C:cell-cell junction; P:spermatogenesis; F:water channel activity; F:glycerol channel activity; F:urea channel activity; P:glycerol transport; P:urea transport; C:integral component of membrane; C:brush border membrane; P:response to drug; P:transmembrane transport; P:renal water absorption; C:ribonucleoprotein complex	no GO terms	mobidb-lite (MOBIDB_LITE); mobidb-lite (MOBIDB_LITE); mobidb-lite (MOBIDB_LITE)	no GO terms
110524410	lncRNA	lncRNA	SOX2_DANRETranscription factor Sox-2 OS=Danio rerio OX=7955 GN=sox2 PE=2 SV=1	39.5274	1.08895	0.275173	3.95734	7.58e-05	0.00466533	ID=gene9269;Dbxref=GeneID:110524410;Name=LOC110524410;gbkey=Gene;gene=LOC110524410;gene_biotype=lncRNA	134138	15	F:GO:0000981; F:GO:0003682; C:GO:0005737; P:GO:0006357; P:GO:0007422; P:GO:0008283; P:GO:0021538; P:GO:0021982; P:GO:0031101; P:GO:0043049; F:GO:0043565; C:GO:0044798; P:GO:0048592; P:GO:0051091; P:GO:0060119	F:DNA-binding transcription factor activity, RNA polymerase II-specific; F:chromatin binding; C:cytoplasm; P:regulation of transcription by RNA polymerase II; P:peripheral nervous system development; P:cell population proliferation; P:epithalamus development; P:pineal gland development; P:fin regeneration; P:otic placode formation; F:sequence-specific DNA binding; C:nuclear transcription factor c…	no GO terms	mobidb-lite (MOBIDB_LITE); mobidb-lite (MOBIDB_LITE)	no GO terms
110534783	LOC110534783	CD209 antigen-like protein A isoform	CLC6A_HUMANC-type lectin domain family 6 member A OS=Homo sapiens OX=9606 GN=CLEC6A PE=1 SV=1	258.166	1.0886	0.276426	3.93812	8.21e-05	0.00492255	ID=gene19028;Dbxref=GeneID:110534783;Name=LOC110534783;gbkey=Gene;gene=LOC110534783;gene_biotype=protein_coding	35187	NA			no IPS match	no IPS match	no IPS match
100136166	hcn2	potassium/sodium hyperpolarization-activated cyclic nucleotide-gated channel 2 isoform	HCN2_HUMANPotassium/sodium hyperpolarization-activated cyclic nucleotide-gated channel 2 OS=Homo sapiens OX=9606 GN=HCN2 PE=1 SV=3	20.8583	1.08449	0.350015	3.09843	0.00194552	0.040774	ID=gene9126;Dbxref=GeneID:100136166;Name=hcn2;description=hyperpolarization	72371	31	P:GO:0003254; F:GO:0003676; F:GO:0005222; F:GO:0005248; P:GO:0006954; P:GO:0007420; P:GO:0007568; F:GO:0008270; F:GO:0030165; C:GO:0030424; F:GO:0030552; C:GO:0032590; F:GO:0032947; P:GO:0034765; F:GO:0042802; C:GO:0043025; C:GO:0043198; F:GO:0044877; C:GO:0045202; C:GO:0048471; P:GO:0071320; P:GO:0071321; P:GO:0072718; F:GO:0086041; P:GO:0086046; P:GO:0086091; P:GO:0098719; C:GO:0098855; P:GO:00…	P:regulation of membrane depolarization; F:nucleic acid binding; F:intracellular cAMP-activated cation channel activity; F:voltage-gated sodium channel activity; P:inflammatory response; P:brain development; P:aging; F:zinc ion binding; F:PDZ domain binding; C:axon; F:cAMP binding; C:dendrite membrane; F:protein-containing complex scaffold activity; P:regulation of ion transmembrane transport; F:…	F:GO:0003676; F:GO:0008270	G3DSA:3.10.10.10 (GENE3D); IPR005162 (PFAM); IPR021109 (G3DSA:2.40.70.GENE3D); IPR032567 (PANTHER); PTHR15503:SF10 (PANTHER); IPR001878 (PROSITE_PROFILES); cd00303 (CDD); IPR036875 (SUPERFAMILY); SSF56672 (SUPERFAMILY)	F:nucleic acid binding; F:zinc ion binding
110506257	LOC110506257	MAM domain-containing glycosylphosphatidylinositol anchor protein 1-like	ZBED5_BOVINZinc finger BED domain-containing protein 5 OS=Bos taurus OX=9913 GN=ZBED5 PE=4 SV=1	27.2158	1.08418	0.35106	3.08832	0.00201293	0.0417258	ID=gene42629;Dbxref=GeneID:110506257;Name=LOC110506257;gbkey=Gene;gene=LOC110506257;gene_biotype=protein_coding	380481	1	F:GO:0005488	F:binding	no GO terms	mobidb-lite (MOBIDB_LITE); mobidb-lite (MOBIDB_LITE); mobidb-lite (MOBIDB_LITE); mobidb-lite (MOBIDB_LITE)	no GO terms
110534952	LOC110534952	CD209 antigen-like protein E	CD209 antigen-like protein E	77.9054	1.07739	0.274205	3.92913	8.53e-05	0.00506308	ID=gene19042;Dbxref=GeneID:110534952;Name=LOC110534952;end_range=68802115,.;gbkey=Gene;gene=LOC110534952;gene_biotype=protein_coding;partial=true	2370	2	C:GO:0016021; F:GO:0030246	C:integral component of membrane; F:carbohydrate binding	no IPS match	no IPS match	no IPS match
100136713	kcnh2	potassium voltage-gated channel, subfamily H (eag-related), member 2	KCNH6_RATPotassium voltage-gated channel subfamily H member 6 OS=Rattus norvegicus OX=10116 GN=Kcnh6 PE=1 SV=1	25.9329	1.07682	0.352293	3.0566	0.00223863	0.0441715	ID=gene22785;Dbxref=GeneID:100136713;Name=kcnh2;description=potassium	35568	22	F:GO:0005242; F:GO:0005251; P:GO:0007420; C:GO:0009986; P:GO:0021510; F:GO:0031625; P:GO:0035690; F:GO:0042803; C:GO:0048471; P:GO:0051291; P:GO:0055075; F:GO:0055131; P:GO:0060307; P:GO:0086010; P:GO:0086091; F:GO:0097110; P:GO:0098915; P:GO:1901381; F:GO:1902282; C:GO:1902937; P:GO:1903765; P:GO:1990573	F:inward rectifier potassium channel activity; F:delayed rectifier potassium channel activity; P:brain development; C:cell surface; P:spinal cord development; F:ubiquitin protein ligase binding; P:cellular response to drug; F:protein homodimerization activity; C:perinuclear region of cytoplasm; P:protein heterooligomerization; P:potassium ion homeostasis; F:C3HC4-type RING finger domain binding; …	no IPS match	no IPS match	no IPS match
110531668	LOC110531668	cornifelin homolog	unnamed protein product	72.774	1.07579	0.290013	3.70945	0.000207708	0.00969879	ID=gene16017;Dbxref=GeneID:110531668;Name=LOC110531668;gbkey=Gene;gene=LOC110531668;gene_biotype=protein_coding	5456	NA			no IPS match	no IPS match	no IPS match
110497700	LOC110497700	pleckstrin homology domain-containing family G member 7-like	PKHG7_HUMANPleckstrin homology domain-containing family G member 7 OS=Homo sapiens OX=9606 GN=PLEKHG7 PE=2 SV=1	839.764	1.06631	0.315616	3.3785	0.000728826	0.0227077	ID=gene3374;Dbxref=GeneID:110497700;Name=LOC110497700;gbkey=Gene;gene=LOC110497700;gene_biotype=protein_coding;partial=true	39829	2	F:GO:0005089; P:GO:0035023	F:Rho guanyl-nucleotide exchange factor activity; P:regulation of Rho protein signal transduction	no GO terms	PF15720 (PFAM); mobidb-lite (MOBIDB_LITE); mobidb-lite (MOBIDB_LITE); mobidb-lite (MOBIDB_LITE); mobidb-lite (MOBIDB_LITE)	no GO terms
110529222	LOC110529222	phospholipase B1, membrane-associated-like	Tc1-like transporase	535.997	1.05495	0.240016	4.39531	1.11e-05	0.00118201	ID=gene14254;Dbxref=GeneID:110529222;Name=LOC110529222;gbkey=Gene;gene=LOC110529222;gene_biotype=protein_coding	27875	3	F:GO:0003677; P:GO:0006313; P:GO:0015074	F:DNA binding; P:transposition, DNA-mediated; P:DNA integration	F:GO:0003677; P:GO:0006313; P:GO:0015074	IPR036388 (G3DSA:1.10.10.GENE3D); IPR038717 (PFAM); G3DSA:3.30.420.470 (GENE3D); IPR002492 (PFAM); PTHR23022 (PANTHER); PTHR23022:SF92 (PANTHER); IPR009057 (SUPERFAMILY)	F:DNA binding; P:transposition, DNA-mediated; P:DNA integration
110521806	LOC110521806	uncharacterized protein LOC110521806 isoform	ALG6_HUMANDolichyl pyrophosphate Man9GlcNAc2 alpha-1,3-glucosyltransferase OS=Homo sapiens OX=9606 GN=ALG6 PE=1 SV=2	44.3484	1.05207	0.273645	3.84466	0.000120721	0.00655012	ID=gene6789;Dbxref=GeneID:110521806;Name=LOC110521806;gbkey=Gene;gene=LOC110521806;gene_biotype=protein_coding	16474	5	F:GO:0004583; C:GO:0005789; P:GO:0006488; C:GO:0016021; F:GO:0042281	F:dolichyl-phosphate-glucose-glycolipid alpha-glucosyltransferase activity; C:endoplasmic reticulum membrane; P:dolichol-linked oligosaccharide biosynthetic process; C:integral component of membrane; F:dolichyl pyrophosphate Man9GlcNAc2 alpha-1,3-glucosyltransferase activity	no GO terms	mobidb-lite (MOBIDB_LITE); mobidb-lite (MOBIDB_LITE)	no GO terms
110507741	LOC110507741	uncharacterized protein LOC110507741 isoform	NECT3_DANRENectin-3-like protein OS=Danio rerio OX=7955 GN=nectin3 PE=2 SV=2	797.691	1.05063	0.220979	4.75444	1.99e-06	0.000341187	ID=gene43998;Dbxref=GeneID:110507741;Name=LOC110507741;gbkey=Gene;gene=LOC110507741;gene_biotype=protein_coding	101938	12	F:GO:0003677; C:GO:0005886; C:GO:0005913; P:GO:0006313; P:GO:0007156; P:GO:0007157; P:GO:0007286; P:GO:0015074; C:GO:0016021; F:GO:0038023; F:GO:0042803; F:GO:0050839	F:DNA binding; C:plasma membrane; C:cell-cell adherens junction; P:transposition, DNA-mediated; P:homophilic cell adhesion via plasma membrane adhesion molecules; P:heterophilic cell-cell adhesion via plasma membrane cell adhesion molecules; P:spermatid development; P:DNA integration; C:integral component of membrane; F:signaling receptor activity; F:protein homodimerization activity; F:cell adhe…	F:GO:0003677; P:GO:0006313; P:GO:0015074	G3DSA:3.30.420.470 (GENE3D); IPR002492 (PFAM); IPR036388 (G3DSA:1.10.10.GENE3D); IPR038717 (PFAM); PTHR23022:SF92 (PANTHER); PTHR23022 (PANTHER); IPR009057 (SUPERFAMILY)	F:DNA binding; P:transposition, DNA-mediated; P:DNA integration
110493746	LOC110493746	zinc finger protein 883-like	DRL_DANREZinc finger protein draculin OS=Danio rerio OX=7955 GN=drl PE=2 SV=2	22.5075	1.04944	0.278318	3.77066	0.000162819	0.00815359	ID=gene31363;Dbxref=GeneID:110493746;Name=LOC110493746;gbkey=Gene;gene=LOC110493746;gene_biotype=protein_coding	30129	5	F:GO:0003676; C:GO:0005634; P:GO:0007275; P:GO:0050794; P:GO:0051239	F:nucleic acid binding; C:nucleus; P:multicellular organism development; P:regulation of cellular process; P:regulation of multicellular organismal process	F:GO:0003676	IPR013087 (SMART); G3DSA:3.30.160.60 (GENE3D); G3DSA:3.30.160.60 (GENE3D); IPR017114 (PIRSF); G3DSA:3.30.160.60 (GENE3D); G3DSA:3.30.160.60 (GENE3D); G3DSA:3.30.160.60 (GENE3D); G3DSA:3.30.160.60 (GENE3D); G3DSA:3.30.160.60 (GENE3D); G3DSA:3.30.160.60 (GENE3D); G3DSA:3.30.160.60 (GENE3D); G3DSA:3.30.160.60 (GENE3D); IPR013087 (PFAM); mobidb-lite (MOBIDB_LITE); mobidb-lite (MOBIDB_LITE); PTHR43892…	F:nucleic acid binding
110505096	LOC110505096	uncharacterized protein LOC110505096 isoform	NECT3_DANRENectin-3-like protein OS=Danio rerio OX=7955 GN=nectin3 PE=2 SV=2	169.851	1.04779	0.24708	4.2407	2.23e-05	0.00192647	ID=gene4524;Dbxref=GeneID:110505096;Name=LOC110505096;gbkey=Gene;gene=LOC110505096;gene_biotype=protein_coding	2378	6	C:GO:0005911; P:GO:0007155; P:GO:0007286; P:GO:0019062; F:GO:0042803; F:GO:0050839	C:cell-cell junction; P:cell adhesion; P:spermatid development; P:virion attachment to host cell; F:protein homodimerization activity; F:cell adhesion molecule binding	C:GO:0005911; P:GO:0007155; P:GO:0007286; P:GO:0019062; F:GO:0042803; F:GO:0050839	IPR003599 (SMART); IPR013783 (G3DSA:2.60.40.GENE3D); IPR013106 (PFAM); IPR033318 (PTHR23277:PANTHER); PTHR23277 (PANTHER); IPR007110 (PROSITE_PROFILES); IPR036179 (SUPERFAMILY)	C:cell-cell junction; P:cell adhesion; P:spermatid development; P:virion attachment to host cell; F:protein homodimerization activity; F:cell adhesion molecule binding
110499983	LOC110499983	membrane-associated guanylate kinase, WW and PDZ domain-containing protein 2-like	MAGI2_MOUSEMembrane-associated guanylate kinase, WW and PDZ domain-containing protein 2 OS=Mus musculus OX=10090 GN=Magi2 PE=1 SV=2	85.168	1.04663	0.210188	4.97949	6.38e-07	0.000151149	ID=gene37182;Dbxref=GeneID:110499983;Name=LOC110499983;gbkey=Gene;gene=LOC110499983;gene_biotype=protein_coding;partial=true;start_range=.,12799221	49507	39	P:GO:0002092; P:GO:0003094; P:GO:0003402; C:GO:0005634; C:GO:0005770; C:GO:0005912; C:GO:0005923; P:GO:0008285; P:GO:0010976; C:GO:0014069; F:GO:0019894; F:GO:0019902; F:GO:0030159; P:GO:0030336; C:GO:0030425; F:GO:0031697; P:GO:0032516; P:GO:0032926; C:GO:0032991; C:GO:0036057; P:GO:0038180; F:GO:0044877; F:GO:0046332; C:GO:0048471; P:GO:0051291; P:GO:0051898; P:GO:0060395; F:GO:0070699; P:GO:00…	P:positive regulation of receptor internalization; P:glomerular filtration; P:planar cell polarity pathway involved in axis elongation; C:nucleus; C:late endosome; C:adherens junction; C:bicellular tight junction; P:negative regulation of cell population proliferation; P:positive regulation of neuron projection development; C:postsynaptic density; F:kinesin binding; F:phosphatase binding; F:recep…	no IPS match	no IPS match	no IPS match
110488947	LOC110488947	fibroblast growth factor-binding protein 1-like	FGFP1_RATFibroblast growth factor-binding protein 1 OS=Rattus norvegicus OX=10116 GN=Fgfbp1 PE=1 SV=1	115.147	1.04347	0.304706	3.4245	0.000615925	0.0203611	ID=gene26917;Dbxref=GeneID:110488947;Name=LOC110488947;gbkey=Gene;gene=LOC110488947;gene_biotype=protein_coding	1765	5	F:GO:0005515; P:GO:0007154; P:GO:0008284; P:GO:0023052; P:GO:1903672	F:protein binding; P:cell communication; P:positive regulation of cell population proliferation; P:signaling; P:positive regulation of sprouting angiogenesis	no GO terms	IPR010510 (PFAM); mobidb-lite (MOBIDB_LITE); mobidb-lite (MOBIDB_LITE); PTHR15258:SF2 (PANTHER); IPR010510 (PANTHER)	no GO terms
110537139	ppp1r3b	protein phosphatase 1 regulatory subunit 3B	PPR3B_DANREProtein phosphatase 1 regulatory subunit 3B OS=Danio rerio OX=7955 GN=ppp1r3b PE=2 SV=1	162.306	1.03694	0.254654	4.07194	4.66e-05	0.00325253	ID=gene21059;Dbxref=GeneID:110537139;Name=ppp1r3b;gbkey=Gene;gene=ppp1r3b;gene_biotype=protein_coding	4777	4	C:GO:0000164; F:GO:0005515; P:GO:0005981; F:GO:0019888	C:protein phosphatase type 1 complex; F:protein binding; P:regulation of glycogen catabolic process; F:protein phosphatase regulator activity	C:GO:0000164; F:GO:0005515; P:GO:0005981; F:GO:0019888	IPR005036 (PFAM); IPR017434 (PIRSF); IPR038175 (G3DSA:2.60.40.GENE3D); IPR030682 (PTHR12307:PANTHER); PTHR12307 (PANTHER); IPR005036 (PROSITE_PROFILES)	C:protein phosphatase type 1 complex; F:protein binding; P:regulation of glycogen catabolic process; F:protein phosphatase regulator activity
110530973	LOC110530973	voltage-dependent R-type calcium channel subunit alpha-1E-like	CAC1S_CYPCADihydropyridine-sensitive L-type skeletal muscle calcium channel subunit alpha-1 OS=Cyprinus carpio OX=7962 PE=2 SV=1	234.934	1.03351	0.186094	5.55368	2.8e-08	1.25e-05	ID=gene15067;Dbxref=GeneID:110530973;Name=LOC110530973;gbkey=Gene;gene=LOC110530973;gene_biotype=protein_coding	67586	3	P:GO:0006810; F:GO:0015075; F:GO:0015267	P:transport; F:ion transmembrane transporter activity; F:channel activity	no IPS match	no IPS match	no IPS match
110528940	LOC110528940	dickkopf-related protein 1-like	DKK1_HUMANDickkopf-related protein 1 OS=Homo sapiens OX=9606 GN=DKK1 PE=1 SV=1	46.2198	1.03185	0.275294	3.74817	0.00017813	0.00871104	ID=gene1355;Dbxref=GeneID:110528940;Name=LOC110528940;gbkey=Gene;gene=LOC110528940;gene_biotype=protein_coding	1585	41	P:GO:0000122; P:GO:0000904; P:GO:0002090; C:GO:0005615; C:GO:0005886; F:GO:0008083; P:GO:0010628; P:GO:0030279; P:GO:0030326; P:GO:0030514; P:GO:0030900; C:GO:0031901; P:GO:0032091; P:GO:0032526; P:GO:0033137; F:GO:0039706; P:GO:0042662; P:GO:0042663; P:GO:0043066; P:GO:0043507; P:GO:0045813; F:GO:0048019; P:GO:0048642; F:GO:0050750; P:GO:0050807; P:GO:0051966; P:GO:0060325; P:GO:0060394; P:GO:00…	P:negative regulation of transcription by RNA polymerase II; P:cell morphogenesis involved in differentiation; P:regulation of receptor internalization; C:extracellular space; C:plasma membrane; F:growth factor activity; P:positive regulation of gene expression; P:negative regulation of ossification; P:embryonic limb morphogenesis; P:negative regulation of BMP signaling pathway; P:forebrain devel…	no IPS match	no IPS match	no IPS match
110526700	hdgfl3	hepatoma-derived growth factor-related protein 3	HDGR2_DANREHepatoma-derived growth factor-related protein 2 OS=Danio rerio OX=7955 GN=hdgfl2 PE=2 SV=2	54.2088	1.0232	0.337272	3.03376	0.00241527	0.0468034	ID=gene11542;Dbxref=GeneID:110526700;Name=hdgfl3;gbkey=Gene;gene=hdgfl3;gene_biotype=protein_coding;partial=true	13811	NA			no IPS match	no IPS match	no IPS match
110534091	LOC110534091	thiosulfate sulfurtransferase/rhodanese-like domain-containing protein 1	thiosulfate:glutathione sulfurtransferase	87.7785	1.0195	0.308578	3.30388	0.000953574	0.0262596	ID=gene18291;Dbxref=GeneID:110534091;Name=LOC110534091;gbkey=Gene;gene=LOC110534091;gene_biotype=protein_coding	6589	NA			no IPS match	no IPS match	no IPS match
110533733	LOC110533733	diacylglycerol O-acyltransferase 2-like	DGAT2_DANREDiacylglycerol O-acyltransferase 2 OS=Danio rerio OX=7955 GN=dgat2 PE=2 SV=1	332.369	1.01904	0.188869	5.39546	6.83e-08	2.58e-05	ID=gene17932;Dbxref=GeneID:110533733;Name=LOC110533733;gbkey=Gene;gene=LOC110533733;gene_biotype=protein_coding	10271	8	F:GO:0004144; C:GO:0005789; C:GO:0005811; P:GO:0019432; P:GO:0055088; P:GO:0061959; P:GO:1905897; C:GO:1990578	F:diacylglycerol O-acyltransferase activity; C:endoplasmic reticulum membrane; C:lipid droplet; P:triglyceride biosynthetic process; P:lipid homeostasis; P:response to (R)-carnitine; P:regulation of response to endoplasmic reticulum stress; C:perinuclear endoplasmic reticulum membrane	no GO terms	PTHR33776 (PANTHER)	no GO terms	EC:2.3.1.20	Diacylglycerol O-acyltransferase
110534544	LOC110534544	polycystin-2-like isoform	PKD2_DANREPolycystin-2 OS=Danio rerio OX=7955 GN=pkd2 PE=1 SV=1	187.331	1.01755	0.330453	3.07925	0.0020752	0.0422374	ID=gene18911;Dbxref=GeneID:110534544;Name=LOC110534544;gbkey=Gene;gene=LOC110534544;gene_biotype=protein_coding	18107	35	P:GO:0001946; P:GO:0001947; P:GO:0003127; P:GO:0003146; P:GO:0003171; F:GO:0003677; F:GO:0005262; F:GO:0005509; F:GO:0005515; C:GO:0005856; P:GO:0006313; P:GO:0009953; P:GO:0010882; P:GO:0015074; F:GO:0015271; C:GO:0016021; C:GO:0016323; C:GO:0016324; C:GO:0016328; C:GO:0030017; C:GO:0030659; P:GO:0032965; C:GO:0033017; P:GO:0034765; C:GO:0042383; P:GO:0050982; P:GO:0051284; C:GO:0060170; P:GO:00…	P:lymphangiogenesis; P:heart looping; P:detection of nodal flow; P:heart jogging; P:atrioventricular valve development; F:DNA binding; F:calcium channel activity; F:calcium ion binding; F:protein binding; C:cytoskeleton; P:transposition, DNA-mediated; P:dorsal/ventral pattern formation; P:regulation of cardiac muscle contraction by calcium ion signaling; P:DNA integration; F:outward rectifier pot…	F:GO:0003677; P:GO:0006313; P:GO:0015074	G3DSA:3.30.420.470 (GENE3D); IPR036388 (G3DSA:1.10.10.GENE3D); IPR038717 (PFAM); IPR002492 (PFAM); PTHR23022 (PANTHER); PTHR23022:SF92 (PANTHER); IPR009057 (SUPERFAMILY)	F:DNA binding; P:transposition, DNA-mediated; P:DNA integration
110531734	LOC110531734	leucine rich adaptor protein 1-like	LUR1L_HUMANLeucine rich adaptor protein 1-like OS=Homo sapiens OX=9606 GN=LURAP1L PE=1 SV=2	593.06	1.00981	0.236121	4.27665	1.9e-05	0.00174254	ID=gene16107;Dbxref=GeneID:110531734;Name=LOC110531734;gbkey=Gene;gene=LOC110531734;gene_biotype=protein_coding	8522	8	P:GO:0001819; F:GO:0005515; C:GO:0005737; P:GO:0016477; P:GO:0031032; C:GO:0042641; P:GO:0043123; C:GO:0043231	P:positive regulation of cytokine production; F:protein binding; C:cytoplasm; P:cell migration; P:actomyosin structure organization; C:actomyosin; P:positive regulation of I-kappaB kinase/NF-kappaB signaling; C:intracellular membrane-bounded organelle	P:GO:0043123	IPR039499 (PFAM); IPR037443 (PANTHER); PTHR33767:SF1 (PANTHER)	P:positive regulation of I-kappaB kinase/NF-kappaB signaling
110506754	LOC110506754	dipeptidase 2-like	S12A4_HUMANSolute carrier family 12 member 4 OS=Homo sapiens OX=9606 GN=SLC12A4 PE=1 SV=2	276.953	1.00684	0.271601	3.70704	0.000209693	0.00976006	ID=gene43138;Dbxref=GeneID:110506754;Name=LOC110506754;gbkey=Gene;gene=LOC110506754;gene_biotype=protein_coding	20712	16	P:GO:0001525; C:GO:0005887; P:GO:0006508; P:GO:0006884; P:GO:0007268; F:GO:0015379; C:GO:0016323; C:GO:0016324; F:GO:0016805; F:GO:0019901; C:GO:0030424; P:GO:0055064; P:GO:0055075; P:GO:0071477; P:GO:1902476; P:GO:1990573	P:angiogenesis; C:integral component of plasma membrane; P:proteolysis; P:cell volume homeostasis; P:chemical synaptic transmission; F:potassium:chloride symporter activity; C:basolateral plasma membrane; C:apical plasma membrane; F:dipeptidase activity; F:protein kinase binding; C:axon; P:chloride ion homeostasis; P:potassium ion homeostasis; P:cellular hypotonic salinity response; P:chloride tr…	P:GO:0006508; F:GO:0016805	IPR008257 (PFAM); G3DSA:3.20.20.140 (GENE3D); IPR008257 (PANTHER); PTHR10443:SF16 (PANTHER); IPR008257 (PROSITE_PROFILES); IPR032466 (SUPERFAMILY)	P:proteolysis; F:dipeptidase activity
110508606	LOC110508606	voltage-dependent R-type calcium channel subunit alpha-1E-like	CAC1S_CYPCADihydropyridine-sensitive L-type skeletal muscle calcium channel subunit alpha-1 OS=Cyprinus carpio OX=7962 PE=2 SV=1	28.0413	1.00619	0.335119	3.00248	0.00267787	0.0496429	ID=gene44854;Dbxref=GeneID:110508606;Name=LOC110508606;gbkey=Gene;gene=LOC110508606;gene_biotype=protein_coding	102542	5	F:GO:0005245; F:GO:0005509; C:GO:0005891; P:GO:0034765; P:GO:0070588	F:voltage-gated calcium channel activity; F:calcium ion binding; C:voltage-gated calcium channel complex; P:regulation of ion transmembrane transport; P:calcium ion transmembrane transport	no GO terms	G3DSA:3.30.70.270 (GENE3D); IPR000477 (PFAM); G3DSA:3.10.10.10 (GENE3D); G3DSA:3.30.70.270 (GENE3D); mobidb-lite (MOBIDB_LITE); PTHR24559 (PANTHER); PTHR24559:SF247 (PANTHER); IPR000477 (PROSITE_PROFILES); cd01647 (CDD); SSF56672 (SUPERFAMILY)	no GO terms
110532172	plod1	procollagen-lysine,2-oxoglutarate 5-dioxygenase 1 isoform	PLOD1_HUMANProcollagen-lysine,2-oxoglutarate 5-dioxygenase 1 OS=Homo sapiens OX=9606 GN=PLOD1 PE=1 SV=2	759.726	1.00563	0.197584	5.08962	3.59e-07	0.000100815	ID=gene16559;Dbxref=GeneID:110532172;Name=plod1;gbkey=Gene;gene=plod1;gene_biotype=protein_coding	15774	12	P:GO:0001666; C:GO:0005789; P:GO:0006493; F:GO:0008198; F:GO:0008475; P:GO:0008544; P:GO:0017185; F:GO:0031418; P:GO:0032870; F:GO:0033823; F:GO:0042277; P:GO:0046947	P:response to hypoxia; C:endoplasmic reticulum membrane; P:protein O-linked glycosylation; F:ferrous iron binding; F:procollagen-lysine 5-dioxygenase activity; P:epidermis development; P:peptidyl-lysine hydroxylation; F:L-ascorbic acid binding; P:cellular response to hormone stimulus; F:procollagen glucosyltransferase activity; F:peptide binding; P:hydroxylysine biosynthetic process	no IPS match	no IPS match	no IPS match	EC:1.14.11; EC:1.14.11.4; EC:2.4.1.66	Acting on paired donors, with incorporation or reduction of molecular oxygen. The oxygen incorporated need not be derived from O(2); Procollagen-lysine 5-dioxygenase; Procollagen glucosyltransferase
110504932	LOC110504932	cytochrome b-245 heavy chain-like	CY24B_MOUSECytochrome b-245 heavy chain OS=Mus musculus OX=10090 GN=Cybb PE=1 SV=1	6899.04	1.0055	0.200212	5.02216	5.11e-07	0.000126063	ID=gene41411;Dbxref=GeneID:110504932;Name=LOC110504932;gbkey=Gene;gene=LOC110504932;gene_biotype=protein_coding	10885	15	F:GO:0005244; C:GO:0005764; P:GO:0006801; P:GO:0006954; C:GO:0012505; F:GO:0016491; C:GO:0031410; P:GO:0034765; C:GO:0043020; C:GO:0044446; P:GO:0045087; C:GO:0045121; F:GO:0046872; P:GO:0055114; P:GO:0070887	F:voltage-gated ion channel activity; C:lysosome; P:superoxide metabolic process; P:inflammatory response; C:endomembrane system; F:oxidoreductase activity; C:cytoplasmic vesicle; P:regulation of ion transmembrane transport; C:NADPH oxidase complex; C:intracellular organelle part; P:innate immune response; C:membrane raft; F:metal ion binding; P:oxidation-reduction process; P:cellular response to…	no GO terms	G3DSA:3.30.420.470 (GENE3D); IPR038717 (PFAM); PTHR23022:SF92 (PANTHER); PTHR23022 (PANTHER)	no GO terms
110496114	LOC110496114	sterile alpha motif domain-containing protein 12-like isoform	GT2D2_BOVINGeneral transcription factor II-I repeat domain-containing protein 2 OS=Bos taurus OX=9913 GN=GTF2IRD2 PE=2 SV=1	414.364	1.00503	0.265392	3.78695	0.000152507	0.00782253	ID=gene33663;Dbxref=GeneID:110496114;Name=LOC110496114;gbkey=Gene;gene=LOC110496114;gene_biotype=protein_coding	125700	3	F:GO:0005515; C:GO:0005634; P:GO:0014883	F:protein binding; C:nucleus; P:transition between fast and slow fiber	no IPS match	no IPS match	no IPS match
110532702	LOC110532702	indian hedgehog protein-like	DHH_DANREDesert hedgehog protein (Fragment) OS=Danio rerio OX=7955 GN=dhh PE=3 SV=2	144.058	1.00322	0.160759	6.24052	4.36e-10	4.27e-07	ID=gene17085;Dbxref=GeneID:110532702;Name=LOC110532702;gbkey=Gene;gene=LOC110532702;gene_biotype=protein_coding	8698	45	P:GO:0001756; P:GO:0001839; P:GO:0001947; C:GO:0005615; C:GO:0005886; P:GO:0007224; P:GO:0007267; P:GO:0007411; P:GO:0008015; F:GO:0008233; P:GO:0008285; P:GO:0009953; P:GO:0010002; P:GO:0016539; P:GO:0021508; P:GO:0021520; P:GO:0021984; P:GO:0021986; P:GO:0030902; P:GO:0030917; P:GO:0030947; P:GO:0031018; P:GO:0031076; P:GO:0032835; P:GO:0033339; P:GO:0035143; P:GO:0042462; P:GO:0042476; P:GO:00…	P:somitogenesis; P:neural plate morphogenesis; P:heart looping; C:extracellular space; C:plasma membrane; P:smoothened signaling pathway; P:cell-cell signaling; P:axon guidance; P:blood circulation; F:peptidase activity; P:negative regulation of cell population proliferation; P:dorsal/ventral pattern formation; P:cardioblast differentiation; P:intein-mediated protein splicing; P:floor plate forma…	P:GO:0006508; P:GO:0007267; P:GO:0007275; F:GO:0008233; P:GO:0016539	IPR001657 (PRINTS); IPR003587 (SMART); IPR003586 (SMART); IPR001767 (PFAM); G3DSA:2.170.16.10 (GENE3D); PTHR11889:SF82 (PANTHER); PTHR11889 (PANTHER); IPR006141 (PROSITE_PROFILES); cd00081 (CDD); IPR036844 (SUPERFAMILY)	P:proteolysis; P:cell-cell signaling; P:multicellular organism development; F:peptidase activity; P:intein-mediated protein splicing
110509332	LOC110509332	voltage-dependent N-type calcium channel subunit alpha-1B-like	CAC1S_CYPCADihydropyridine-sensitive L-type skeletal muscle calcium channel subunit alpha-1 OS=Cyprinus carpio OX=7962 PE=2 SV=1	95.6435	1.00009	0.281085	3.55796	0.000373743	0.014541	ID=gene45838;Dbxref=GeneID:110509332;Name=LOC110509332;gbkey=Gene;gene=LOC110509332;gene_biotype=protein_coding	217656	3	F:GO:0005216; P:GO:0006811; C:GO:0016020	F:ion channel activity; P:ion transport; C:membrane	no GO terms	mobidb-lite (MOBIDB_LITE)	no GO terms
110530711	LOC110530711	cold-inducible RNA-binding protein B-like isoform	RBMX_DANRERNA-binding motif protein, X chromosome OS=Danio rerio OX=7955 GN=rbmx PE=2 SV=1	15098.7	-1.00032	0.158403	-6.31503	2.7e-10	2.83e-07	ID=gene15340;Dbxref=GeneID:110530711;Name=LOC110530711;gbkey=Gene;gene=LOC110530711;gene_biotype=protein_coding	6889	15	C:GO:0000243; P:GO:0000381; F:GO:0000978; F:GO:0003682; F:GO:0003729; C:GO:0005719; P:GO:0006509; C:GO:0044530; P:GO:0045944; P:GO:0048025; P:GO:0048026; P:GO:0051260; C:GO:0070062; C:GO:0071013; P:GO:0071347	C:commitment complex; P:regulation of alternative mRNA splicing, via spliceosome; F:RNA polymerase II proximal promoter sequence-specific DNA binding; F:chromatin binding; F:mRNA binding; C:nuclear euchromatin; P:membrane protein ectodomain proteolysis; C:supraspliceosomal complex; P:positive regulation of transcription by RNA polymerase II; P:negative regulation of mRNA splicing, via spliceosome…	no IPS match	no IPS match	no IPS match
110524828	LOC110524828	Hermansky-Pudlak syndrome 3 protein-like	HPS3_MOUSEHermansky-Pudlak syndrome 3 protein homolog OS=Mus musculus OX=10090 GN=Hps3 PE=2 SV=2	243.285	-1.00042	0.197248	-5.07192	3.94e-07	0.000104858	ID=gene9715;Dbxref=GeneID:110524828;Name=LOC110524828;gbkey=Gene;gene=LOC110524828;gene_biotype=protein_coding	32598	6	F:GO:0003677; F:GO:0005515; P:GO:0006313; P:GO:0006996; P:GO:0015074; C:GO:0031084	F:DNA binding; F:protein binding; P:transposition, DNA-mediated; P:organelle organization; P:DNA integration; C:BLOC-2 complex	F:GO:0003677; P:GO:0006313; P:GO:0015074	IPR036388 (G3DSA:1.10.10.GENE3D); G3DSA:3.30.420.470 (GENE3D); IPR002492 (PFAM); IPR038717 (PFAM); PTHR23022:SF92 (PANTHER); PTHR23022 (PANTHER); IPR009057 (SUPERFAMILY)	F:DNA binding; P:transposition, DNA-mediated; P:DNA integration
110508436	LOC110508436	GRAM domain-containing protein 2-like	GRM2B_MOUSEGRAM domain-containing protein 2B OS=Mus musculus OX=10090 GN=Gramd2b PE=1 SV=2	559.893	-1.00073	0.23802	-4.2044	2.62e-05	0.00216456	ID=gene44674;Dbxref=GeneID:110508436;Name=LOC110508436;gbkey=Gene;gene=LOC110508436;gene_biotype=protein_coding;partial=true	13284	5	F:GO:0003677; C:GO:0005881; P:GO:0006313; P:GO:0015074; F:GO:0042802	F:DNA binding; C:cytoplasmic microtubule; P:transposition, DNA-mediated; P:DNA integration; F:identical protein binding	F:GO:0003677; P:GO:0006313; P:GO:0015074	PF13384 (PFAM); IPR002492 (PFAM); IPR038717 (PFAM); G3DSA:3.30.420.470 (GENE3D); IPR036388 (G3DSA:1.10.10.GENE3D); PTHR23022:SF92 (PANTHER); PTHR23022 (PANTHER); IPR009057 (SUPERFAMILY)	F:DNA binding; P:transposition, DNA-mediated; P:DNA integration
110486270	ccdc43	coiled-coil domain-containing protein 43 isoform	CCD43_DANRECoiled-coil domain-containing protein 43 OS=Danio rerio OX=7955 GN=ccdc43 PE=2 SV=1	244.727	-1.00301	0.198406	-5.05535	4.3e-07	0.000110944	ID=gene24357;Dbxref=GeneID:110486270;Name=ccdc43;gbkey=Gene;gene=ccdc43;gene_biotype=protein_coding	4080	NA			no GO terms	IPR037666 (PANTHER)	no GO terms
110487866	LOC110487866	antigen peptide transporter 1-like	ABCB8_DANREATP-binding cassette sub-family B member 8, mitochondrial OS=Danio rerio OX=7955 GN=abcb8 PE=2 SV=1	1546.6	-1.00705	0.205948	-4.88982	1.01e-06	0.000214185	ID=gene2435;Dbxref=GeneID:110487866;Name=LOC110487866;gbkey=Gene;gene=LOC110487866;gene_biotype=protein_coding	9506	1	C:GO:0016020	C:membrane	no GO terms	PTHR23272:SF6 (PANTHER); PTHR23272 (PANTHER); IPR012337 (SUPERFAMILY)	no GO terms
110487143	LOC110487143	tropomodulin-4-like	LMOD3_DANRELeiomodin-3 OS=Danio rerio OX=7955 GN=lmod3 PE=1 SV=1	328.192	-1.01523	0.280603	-3.61802	0.000296865	0.012409	ID=gene2374;Dbxref=GeneID:110487143;Name=LOC110487143;gbkey=Gene;gene=LOC110487143;gene_biotype=protein_coding	13347	NA			no GO terms	mobidb-lite (MOBIDB_LITE); mobidb-lite (MOBIDB_LITE); mobidb-lite (MOBIDB_LITE); mobidb-lite (MOBIDB_LITE)	no GO terms
110503766	LOC110503766	L-amino-acid oxidase-like isoform	OXLA_SIGCAL-amino-acid oxidase OS=Siganus canaliculatus OX=75042 PE=1 SV=2	564.48	-1.01576	0.246347	-4.12328	3.74e-05	0.0028212	ID=gene40237;Dbxref=GeneID:110503766;Name=LOC110503766;gbkey=Gene;gene=LOC110503766;gene_biotype=protein_coding	4711	2	F:GO:0016491; P:GO:0055114	F:oxidoreductase activity; P:oxidation-reduction process	F:GO:0016491; P:GO:0055114	G3DSA:1.10.10.1620 (GENE3D); G3DSA:3.30.70.2100 (GENE3D); IPR036188 (G3DSA:3.50.50.GENE3D); IPR002937 (PFAM); PTHR10742:SF21 (PANTHER); PTHR10742 (PANTHER); IPR036188 (SUPERFAMILY); SSF54373 (SUPERFAMILY)	F:oxidoreductase activity; P:oxidation-reduction process
100653474	cfd	complement factor D precursor	CTRA_GADMOChymotrypsin A OS=Gadus morhua OX=8049 PE=1 SV=1	839.047	-1.0171	0.295658	-3.44011	0.000581474	0.0197917	ID=gene6371;Dbxref=GeneID:100653474;Name=cfd;description=complement	2220	3	F:GO:0004252; P:GO:0006508; P:GO:0008219	F:serine-type endopeptidase activity; P:proteolysis; P:cell death	F:GO:0004252; P:GO:0006508	G3DSA:2.40.10.10 (GENE3D); IPR001254 (PFAM); PTHR43890 (PANTHER); PTHR43890:SF3 (PANTHER); IPR009003 (SUPERFAMILY)	F:serine-type endopeptidase activity; P:proteolysis
110537118	LOC110537118	dual specificity protein phosphatase 4-like	DUPD1_ORYLADual specificity phosphatase DUPD1 OS=Oryzias latipes OX=8090 GN=dupd1 PE=3 SV=1	215.817	-1.0176	0.248892	-4.08853	4.34e-05	0.00311448	ID=gene21034;Dbxref=GeneID:110537118;Name=LOC110537118;gbkey=Gene;gene=LOC110537118;gene_biotype=protein_coding	6457	4	P:GO:0006470; F:GO:0008138; C:GO:0044424; P:GO:0050794	P:protein dephosphorylation; F:protein tyrosine/serine/threonine phosphatase activity; C:intracellular part; P:regulation of cellular process	no IPS match	no IPS match	no IPS match	EC:3.1.3.16	Protein-serine/threonine phosphatase
110491853	LOC110491853	serine--tRNA ligase, cytoplasmic-like	SYSC_DANRESerine--tRNA ligase, cytoplasmic OS=Danio rerio OX=7955 GN=sars PE=1 SV=1	2204.46	-1.02005	0.205771	-4.9572	7.15e-07	0.00016442	ID=gene29518;Dbxref=GeneID:110491853;Name=LOC110491853;gbkey=Gene;gene=LOC110491853;gene_biotype=protein_coding	16969	10	P:GO:0000122; F:GO:0000978; P:GO:0001569; F:GO:0004828; F:GO:0005524; C:GO:0005634; C:GO:0005737; P:GO:0006434; P:GO:1903671; P:GO:1904046	P:negative regulation of transcription by RNA polymerase II; F:RNA polymerase II proximal promoter sequence-specific DNA binding; P:branching involved in blood vessel morphogenesis; F:serine-tRNA ligase activity; F:ATP binding; C:nucleus; C:cytoplasm; P:seryl-tRNA aminoacylation; P:negative regulation of sprouting angiogenesis; P:negative regulation of vascular endothelial growth factor production	no GO terms	mobidb-lite (MOBIDB_LITE)	no GO terms	EC:6.1.1.11	Serine--tRNA ligase
110501732	LOC110501732	guanylate-binding protein 1-like	GBP1_CHLAEGuanylate-binding protein 1 OS=Chlorocebus aethiops OX=9534 GN=GBP1 PE=2 SV=1	287.769	-1.02197	0.329109	-3.10528	0.001901	0.040118	ID=gene38802;Dbxref=GeneID:110501732;Name=LOC110501732;gbkey=Gene;gene=LOC110501732;gene_biotype=protein_coding	14560	16	C:GO:0005794; C:GO:0005829; F:GO:0008092; P:GO:0009968; F:GO:0016787; C:GO:0031090; C:GO:0031982; F:GO:0032550; F:GO:0032561; F:GO:0042803; F:GO:0043168; P:GO:0071346; P:GO:0071347; P:GO:0071356; P:GO:1902531; P:GO:1903076	C:Golgi apparatus; C:cytosol; F:cytoskeletal protein binding; P:negative regulation of signal transduction; F:hydrolase activity; C:organelle membrane; C:vesicle; F:purine ribonucleoside binding; F:guanyl ribonucleotide binding; F:protein homodimerization activity; F:anion binding; P:cellular response to interferon-gamma; P:cellular response to interleukin-1; P:cellular response to tumor necrosis…	no GO terms	IPR032549 (PFAM); mobidb-lite (MOBIDB_LITE); IPR032567 (PANTHER)	no GO terms
110494615	LOC110494615	myb-related protein B-like	MYBB_CHICKMyb-related protein B OS=Gallus gallus OX=9031 GN=MYBL2 PE=1 SV=1	48.9665	-1.02556	0.316244	-3.24294	0.00118304	0.0300189	ID=gene32335;Dbxref=GeneID:110494615;Name=LOC110494615;gbkey=Gene;gene=LOC110494615;gene_biotype=protein_coding	9206	28	P:GO:0000122; P:GO:0000278; F:GO:0000978; F:GO:0000981; P:GO:0001666; F:GO:0005515; C:GO:0005654; P:GO:0006338; P:GO:0007141; P:GO:0007283; P:GO:0010529; C:GO:0016363; P:GO:0032967; P:GO:0043525; P:GO:0045624; P:GO:0045944; P:GO:0048661; P:GO:0051571; P:GO:0051574; P:GO:0060252; P:GO:0070301; P:GO:0071300; P:GO:0071636; P:GO:1902036; P:GO:1904899; P:GO:1990511; P:GO:2000491; P:GO:2000845	P:negative regulation of transcription by RNA polymerase II; P:mitotic cell cycle; F:RNA polymerase II proximal promoter sequence-specific DNA binding; F:DNA-binding transcription factor activity, RNA polymerase II-specific; P:response to hypoxia; F:protein binding; C:nucleoplasm; P:chromatin remodeling; P:male meiosis I; P:spermatogenesis; P:negative regulation of transposition; C:nuclear matrix…	no GO terms	PTHR33332 (PANTHER)	no GO terms
100305279	tnr5	tumor necrosis factor receptor superfamily member 5 isoform	SKR1B_DANRESKI family transcriptional corepressor 1 homolog-B OS=Danio rerio OX=7955 GN=skor1b PE=2 SV=1	6277.11	-1.02638	0.180789	-5.6772	1.37e-08	7.16e-06	ID=gene17165;Dbxref=GeneID:100305279;Name=tnr5;description=Tumor	1104108	39	P:GO:0000132; C:GO:0000784; P:GO:0001738; P:GO:0001841; F:GO:0003684; F:GO:0004697; F:GO:0005524; F:GO:0005543; C:GO:0005813; C:GO:0005829; C:GO:0005915; P:GO:0006303; P:GO:0007093; P:GO:0007097; P:GO:0007405; P:GO:0007502; P:GO:0008078; P:GO:0016332; P:GO:0018105; P:GO:0021591; P:GO:0021744; P:GO:0030031; C:GO:0031226; P:GO:0031627; P:GO:0031848; P:GO:0031860; P:GO:0034334; P:GO:0035050; F:GO:00…	P:establishment of mitotic spindle orientation; C:nuclear chromosome, telomeric region; P:morphogenesis of a polarized epithelium; P:neural tube formation; F:damaged DNA binding; F:protein kinase C activity; F:ATP binding; F:phospholipid binding; C:centrosome; C:cytosol; C:zonula adherens; P:double-strand break repair via nonhomologous end joining; P:mitotic cell cycle checkpoint; P:nuclear migra…	no IPS match	no IPS match	no IPS match	EC:2.7.11; EC:2.7.11.13; EC:3.1.11; EC:3.1.15	Transferring phosphorus-containing groups; Protein kinase C; Acting on ester bonds; Acting on ester bonds
110533536	LOC110533536	myb-binding protein 1A-like protein	MBB1A_DANREMyb-binding protein 1A-like protein OS=Danio rerio OX=7955 GN=mybbp1a PE=1 SV=1	538.856	-1.02786	0.19985	-5.14317	2.7e-07	8.04e-05	ID=gene17722;Dbxref=GeneID:110533536;Name=LOC110533536;gbkey=Gene;gene=LOC110533536;gene_biotype=protein_coding;partial=true	19240	2	F:GO:0003677; C:GO:0005634	F:DNA binding; C:nucleus	no IPS match	no IPS match	no IPS match
110510160	LOC110510160	B-cell lymphoma 3 protein homolog	BCL3_MOUSEB-cell lymphoma 3 protein homolog OS=Mus musculus OX=10090 GN=Bcl3 PE=1 SV=2	222.909	-1.02947	0.260804	-3.94729	7.9e-05	0.00480682	ID=gene4559;Dbxref=GeneID:110510160;Name=LOC110510160;gbkey=Gene;gene=LOC110510160;gene_biotype=protein_coding	21770	40	P:GO:0002268; P:GO:0002315; P:GO:0002455; P:GO:0002467; F:GO:0003700; C:GO:0005654; C:GO:0005829; C:GO:0005886; P:GO:0007249; P:GO:0009615; P:GO:0010225; P:GO:0019730; P:GO:0030198; P:GO:0030330; C:GO:0030496; F:GO:0030674; P:GO:0032729; C:GO:0032996; C:GO:0033257; P:GO:0042088; P:GO:0042536; P:GO:0042742; P:GO:0042771; P:GO:0042832; P:GO:0043066; F:GO:0043565; F:GO:0044212; P:GO:0045064; P:GO:00…	P:follicular dendritic cell differentiation; P:marginal zone B cell differentiation; P:humoral immune response mediated by circulating immunoglobulin; P:germinal center formation; F:DNA-binding transcription factor activity; C:nucleoplasm; C:cytosol; C:plasma membrane; P:I-kappaB kinase/NF-kappaB signaling; P:response to virus; P:response to UV-C; P:antimicrobial humoral response; P:extracellular…	no GO terms	mobidb-lite (MOBIDB_LITE); mobidb-lite (MOBIDB_LITE); mobidb-lite (MOBIDB_LITE); mobidb-lite (MOBIDB_LITE)	no GO terms
110532943	LOC110532943	lysine-specific demethylase 6B-like	KDM6B_HUMANLysine-specific demethylase 6B OS=Homo sapiens OX=9606 GN=KDM6B PE=1 SV=4	283.782	-1.03066	0.257851	-3.9971	6.41e-05	0.00412285	ID=gene15995;Dbxref=GeneID:110532943;Name=LOC110532943;gbkey=Gene;gene=LOC110532943;gene_biotype=protein_coding	30718	4	C:GO:0005634; F:GO:0046872; P:GO:0071557; F:GO:0071558	C:nucleus; F:metal ion binding; P:histone H3-K27 demethylation; F:histone demethylase activity (H3-K27 specific)	C:GO:0005634; F:GO:0046872; P:GO:0071557; F:GO:0071558	mobidb-lite (MOBIDB_LITE); mobidb-lite (MOBIDB_LITE); mobidb-lite (MOBIDB_LITE); mobidb-lite (MOBIDB_LITE); mobidb-lite (MOBIDB_LITE); mobidb-lite (MOBIDB_LITE); mobidb-lite (MOBIDB_LITE); mobidb-lite (MOBIDB_LITE); mobidb-lite (MOBIDB_LITE); mobidb-lite (MOBIDB_LITE); mobidb-lite (MOBIDB_LITE); mobidb-lite (MOBIDB_LITE); mobidb-lite (MOBIDB_LITE); mobidb-lite (MOBIDB_LITE); mobidb-lite (MOBIDB_L…	C:nucleus; F:metal ion binding; P:histone H3-K27 demethylation; F:histone demethylase activity (H3-K27 specific)
110508134	LOC110508134	nuclear receptor subfamily 4 group A member 3-like isoform	NR4A3_HUMANNuclear receptor subfamily 4 group A member 3 OS=Homo sapiens OX=9606 GN=NR4A3 PE=1 SV=3	42.041	-1.03392	0.311651	-3.31755	0.000908101	0.0257785	ID=gene4220;Dbxref=GeneID:110508134;Name=LOC110508134;gbkey=Gene;gene=LOC110508134;gene_biotype=protein_coding;partial=true;start_range=.,10276998	12434	37	F:GO:0000978; F:GO:0000981; C:GO:0005634; C:GO:0005737; P:GO:0006357; P:GO:0006928; P:GO:0007166; P:GO:0007369; P:GO:0007409; F:GO:0008134; F:GO:0008270; P:GO:0009605; P:GO:0009636; P:GO:0010035; F:GO:0019899; P:GO:0021953; P:GO:0030534; P:GO:0030900; P:GO:0032870; P:GO:0032879; P:GO:0040011; P:GO:0042417; P:GO:0042472; P:GO:0042493; P:GO:0043066; P:GO:0043434; P:GO:0045893; F:GO:0046983; P:GO:00…	F:RNA polymerase II proximal promoter sequence-specific DNA binding; F:DNA-binding transcription factor activity, RNA polymerase II-specific; C:nucleus; C:cytoplasm; P:regulation of transcription by RNA polymerase II; P:movement of cell or subcellular component; P:cell surface receptor signaling pathway; P:gastrulation; P:axonogenesis; F:transcription factor binding; F:zinc ion binding; P:respons…	F:GO:0003700; C:GO:0005634; P:GO:0006355; F:GO:0008270; F:GO:0043565	IPR001628 (PRINTS); IPR001628 (PFAM); IPR013088 (G3DSA:3.30.50.GENE3D); mobidb-lite (MOBIDB_LITE); mobidb-lite (MOBIDB_LITE); mobidb-lite (MOBIDB_LITE); PTHR24085 (PANTHER); PTHR24085:SF2 (PANTHER); IPR001628 (PROSITE_PROFILES); SSF57716 (SUPERFAMILY)	F:DNA-binding transcription factor activity; C:nucleus; P:regulation of transcription, DNA-templated; F:zinc ion binding; F:sequence-specific DNA binding
110526514	LOC110526514	anoctamin-5-like isoform	ANO10_DANREAnoctamin-10 OS=Danio rerio OX=7955 GN=ano10 PE=2 SV=1	153.008	-1.03783	0.24973	-4.15581	3.24e-05	0.00254178	ID=gene11343;Dbxref=GeneID:110526514;Name=LOC110526514;gbkey=Gene;gene=LOC110526514;gene_biotype=protein_coding	24833	3	F:GO:0008168; F:GO:0016706; P:GO:0055114	F:methyltransferase activity; F:2-oxoglutarate-dependent dioxygenase activity; P:oxidation-reduction process	no GO terms	IPR038717 (PFAM); G3DSA:3.30.420.470 (GENE3D); PTHR23022:SF92 (PANTHER); PTHR23022 (PANTHER)	no GO terms
110494333	LOC110494333	uncharacterized protein LOC110494333	uncharacterized protein LOC110494333	419.369	-1.04085	0.25537	-4.07586	4.58e-05	0.00321692	ID=gene3049;Dbxref=GeneID:110494333;Name=LOC110494333;gbkey=Gene;gene=LOC110494333;gene_biotype=protein_coding	4204	NA			no GO terms	mobidb-lite (MOBIDB_LITE)	no GO terms
110492853	LOC110492853	uncharacterized protein LOC110492853	unnamed protein product	204.031	-1.04146	0.30608	-3.40257	0.000667556	0.0214962	ID=gene29210;Dbxref=GeneID:110492853;Name=LOC110492853;gbkey=Gene;gene=LOC110492853;gene_biotype=protein_coding;partial=true	22875	NA			no GO terms	IPR000477 (PFAM); PTHR45030 (PANTHER); IPR000477 (PROSITE_PROFILES); cd01650 (CDD); SSF56672 (SUPERFAMILY)	no GO terms
110527375	LOC110527375	WW domain-binding protein 4-like	WBP4_HUMANWW domain-binding protein 4 OS=Homo sapiens OX=9606 GN=WBP4 PE=1 SV=1	985.288	-1.0425	0.244773	-4.25905	2.05e-05	0.00183242	ID=gene12068;Dbxref=GeneID:110527375;Name=LOC110527375;gbkey=Gene;gene=LOC110527375;gene_biotype=protein_coding	6196	NA			no IPS match	no IPS match	no IPS match
110492146	LOC110492146	tumor necrosis factor receptor superfamily member 9-like	tumor necrosis factor receptor superfamily member 9-like	680.911	-1.04287	0.291142	-3.58199	0.000340991	0.0136324	ID=gene29895;Dbxref=GeneID:110492146;Name=LOC110492146;gbkey=Gene;gene=LOC110492146;gene_biotype=protein_coding	5846	NA			no IPS match	no IPS match	no IPS match
110528130	LOC110528130	cytosolic phospholipase A2 zeta-like	PA24A_DANRECytosolic phospholipase A2 OS=Danio rerio OX=7955 GN=pla2g4a PE=2 SV=1	1165.12	-1.04517	0.185131	-5.64555	1.65e-08	8.19e-06	ID=gene1288;Dbxref=GeneID:110528130;Name=LOC110528130;gbkey=Gene;gene=LOC110528130;gene_biotype=protein_coding	31144	11	P:GO:0001541; F:GO:0005509; F:GO:0005544; C:GO:0005634; C:GO:0005783; C:GO:0005794; C:GO:0005829; P:GO:0046475; F:GO:0047498; P:GO:0090594; P:GO:2000045	P:ovarian follicle development; F:calcium ion binding; F:calcium-dependent phospholipid binding; C:nucleus; C:endoplasmic reticulum; C:Golgi apparatus; C:cytosol; P:glycerophospholipid catabolic process; F:calcium-dependent phospholipase A2 activity; P:inflammatory response to wounding; P:regulation of G1/S transition of mitotic cell cycle	no GO terms	G3DSA:3.10.10.10 (GENE3D); G3DSA:3.30.70.270 (GENE3D); IPR000477 (PFAM); PTHR24559:SF247 (PANTHER); PTHR24559 (PANTHER); IPR000477 (PROSITE_PROFILES); cd01647 (CDD); SSF56672 (SUPERFAMILY)	no GO terms	EC:3.1.1.1; EC:3.1.1.4	Carboxylesterase; Phospholipase A(2)
110529168	LOC110529168	DNA replication licensing factor MCM3-like	MCM3_PONABDNA replication licensing factor MCM3 OS=Pongo abelii OX=9601 GN=MCM3 PE=2 SV=1	127.273	-1.0464	0.332611	-3.14602	0.00165508	0.0370951	ID=gene13748;Dbxref=GeneID:110529168;Name=LOC110529168;gbkey=Gene;gene=LOC110529168;gene_biotype=protein_coding;partial=true	23062	13	P:GO:0000082; F:GO:0003677; F:GO:0003682; F:GO:0004386; F:GO:0005515; F:GO:0005524; C:GO:0005654; C:GO:0005658; C:GO:0005730; C:GO:0005813; P:GO:0006270; C:GO:0042555; C:GO:0048471	P:G1/S transition of mitotic cell cycle; F:DNA binding; F:chromatin binding; F:helicase activity; F:protein binding; F:ATP binding; C:nucleoplasm; C:alpha DNA polymerase:primase complex; C:nucleolus; C:centrosome; P:DNA replication initiation; C:MCM complex; C:perinuclear region of cytoplasm	no GO terms	mobidb-lite (MOBIDB_LITE)	no GO terms	EC:3.6.1.15	Nucleoside-triphosphate phosphatase
110535858	LOC110535858	ectonucleoside triphosphate diphosphohydrolase 2-like	ENTP2_CHICKEctonucleoside triphosphate diphosphohydrolase 2 OS=Gallus gallus OX=9031 GN=ENTPD2 PE=1 SV=2	269.465	-1.04734	0.211949	-4.94146	7.75e-07	0.000176924	ID=gene19914;Dbxref=GeneID:110535858;Name=LOC110535858;gbkey=Gene;gene=LOC110535858;gene_biotype=protein_coding	10907	20	F:GO:0000166; C:GO:0005604; C:GO:0005783; P:GO:0007186; P:GO:0009181; C:GO:0009986; P:GO:0010996; F:GO:0016887; P:GO:0030168; C:GO:0031253; P:GO:0034656; P:GO:0035457; F:GO:0042802; F:GO:0043167; F:GO:0043262; C:GO:0044297; P:GO:0051260; P:GO:0071222; P:GO:0071354; P:GO:0071356	F:nucleotide binding; C:basement membrane; C:endoplasmic reticulum; P:G protein-coupled receptor signaling pathway; P:purine ribonucleoside diphosphate catabolic process; C:cell surface; P:response to auditory stimulus; F:ATPase activity; P:platelet activation; C:cell projection membrane; P:nucleobase-containing small molecule catabolic process; P:cellular response to interferon-alpha; F:identica…	no IPS match	no IPS match	no IPS match	EC:3.6.1.3; EC:3.6.1.15; EC:3.6.1.6	Adenosinetriphosphatase; Nucleoside-triphosphate phosphatase; Nucleoside diphosphate phosphatase
110538491	LOC110538491	permeability factor 2-like	permeability factor 2-like	137.406	-1.04861	0.342734	-3.05956	0.00221664	0.0438805	ID=gene22617;Dbxref=GeneID:110538491;Name=LOC110538491;gbkey=Gene;gene=LOC110538491;gene_biotype=protein_coding	1304	9	P:GO:0002523; C:GO:0005615; C:GO:0005623; P:GO:0006955; F:GO:0008009; P:GO:0009743; P:GO:0032930; P:GO:0060326; P:GO:1902624	P:leukocyte migration involved in inflammatory response; C:extracellular space; C:cell; P:immune response; F:chemokine activity; P:response to carbohydrate; P:positive regulation of superoxide anion generation; P:cell chemotaxis; P:positive regulation of neutrophil migration	no GO terms	mobidb-lite (MOBIDB_LITE); mobidb-lite (MOBIDB_LITE)	no GO terms
110498942	LOC110498942	chymotrypsin-like elastase family member 2A isoform	ELA1_SALSAElastase-1 OS=Salmo salar OX=8030 PE=1 SV=1	75.4675	-1.04928	0.233802	-4.48791	7.19e-06	0.000883682	ID=gene36171;Dbxref=GeneID:110498942;Name=LOC110498942;gbkey=Gene;gene=LOC110498942;gene_biotype=protein_coding	6760	2	F:GO:0004252; P:GO:0006508	F:serine-type endopeptidase activity; P:proteolysis	F:GO:0004252; P:GO:0006508	G3DSA:2.40.10.10 (GENE3D); IPR001254 (PFAM); mobidb-lite (MOBIDB_LITE); PTHR24257 (PANTHER); PTHR24257:SF10 (PANTHER); IPR009003 (SUPERFAMILY)	F:serine-type endopeptidase activity; P:proteolysis
110534254	LOC110534254	ATP-binding cassette sub-family G member 4-like	PEG10_HUMANRetrotransposon-derived protein PEG10 OS=Homo sapiens OX=9606 GN=PEG10 PE=1 SV=2	568.777	-1.04994	0.281251	-3.73311	0.000189129	0.00908148	ID=gene18458;Dbxref=GeneID:110534254;Name=LOC110534254;gbkey=Gene;gene=LOC110534254;gene_biotype=protein_coding	38664	33	F:GO:0005524; F:GO:0005548; C:GO:0005739; C:GO:0005794; P:GO:0006355; C:GO:0009897; P:GO:0010745; P:GO:0010872; P:GO:0010875; P:GO:0010887; C:GO:0016021; F:GO:0017127; F:GO:0019534; P:GO:0032367; P:GO:0033700; P:GO:0033993; F:GO:0034041; P:GO:0034374; P:GO:0034375; P:GO:0034436; F:GO:0034437; P:GO:0042632; F:GO:0042803; P:GO:0042987; F:GO:0043531; P:GO:0043691; P:GO:0045542; F:GO:0046982; C:GO:00…	F:ATP binding; F:phospholipid transporter activity; C:mitochondrion; C:Golgi apparatus; P:regulation of transcription, DNA-templated; C:external side of plasma membrane; P:negative regulation of macrophage derived foam cell differentiation; P:regulation of cholesterol esterification; P:positive regulation of cholesterol efflux; P:negative regulation of cholesterol storage; C:integral component of…	no GO terms	mobidb-lite (MOBIDB_LITE)	no GO terms	EC:3.6.1.3; EC:3.6.1.15	Adenosinetriphosphatase; Nucleoside-triphosphate phosphatase
110488345	LOC110488345	antigen peptide transporter 2-like	ABCB8_DANREATP-binding cassette sub-family B member 8, mitochondrial OS=Danio rerio OX=7955 GN=abcb8 PE=2 SV=1	925.97	-1.05527	0.237916	-4.43548	9.19e-06	0.00104027	ID=gene26094;Dbxref=GeneID:110488345;Name=LOC110488345;gbkey=Gene;gene=LOC110488345;gene_biotype=protein_coding	6496	5	F:GO:0005524; C:GO:0005743; C:GO:0016021; F:GO:0042626; P:GO:0055085	F:ATP binding; C:mitochondrial inner membrane; C:integral component of membrane; F:ATPase activity, coupled to transmembrane movement of substances; P:transmembrane transport	no GO terms	IPR039421 (PANTHER); PTHR24221:SF273 (PANTHER)	no GO terms	EC:3.6.1.3; EC:3.6.1.15	Adenosinetriphosphatase; Nucleoside-triphosphate phosphatase
110490315	LOC110490315	uncharacterized protein LOC110490315	uncharacterized protein LOC110490315, partial	84.7939	-1.05543	0.250006	-4.22161	2.43e-05	0.00203912	ID=gene28246;Dbxref=GeneID:110490315;Name=LOC110490315;end_range=49323387,.;gbkey=Gene;gene=LOC110490315;gene_biotype=protein_coding;partial=true	4607	NA			no GO terms	mobidb-lite (MOBIDB_LITE); mobidb-lite (MOBIDB_LITE); mobidb-lite (MOBIDB_LITE); mobidb-lite (MOBIDB_LITE); mobidb-lite (MOBIDB_LITE); mobidb-lite (MOBIDB_LITE)	no GO terms
110492323	LOC110492323	hyaluronidase-3-like	HYAL1_BOVINHyaluronidase-1 OS=Bos taurus OX=9913 GN=HYAL1 PE=2 SV=1	200.927	-1.0593	0.264467	-4.00543	6.19e-05	0.00399711	ID=gene30096;Dbxref=GeneID:110492323;Name=LOC110492323;gbkey=Gene;gene=LOC110492323;gene_biotype=protein_coding	10180	35	P:GO:0000302; F:GO:0001618; F:GO:0004415; C:GO:0005615; P:GO:0006954; F:GO:0008080; F:GO:0008134; P:GO:0009615; P:GO:0010634; C:GO:0012505; C:GO:0016020; P:GO:0022414; P:GO:0030207; P:GO:0030213; P:GO:0030214; P:GO:0030307; P:GO:0030308; C:GO:0031410; C:GO:0036117; P:GO:0036120; C:GO:0043202; P:GO:0044344; P:GO:0045766; P:GO:0045785; P:GO:0046677; F:GO:0050501; P:GO:0050679; P:GO:0051216; P:GO:00…	P:response to reactive oxygen species; F:virus receptor activity; F:hyalurononglucosaminidase activity; C:extracellular space; P:inflammatory response; F:N-acetyltransferase activity; F:transcription factor binding; P:response to virus; P:positive regulation of epithelial cell migration; C:endomembrane system; C:membrane; P:reproductive process; P:chondroitin sulfate catabolic process; P:hyaluron…	F:GO:0008080	PR01217 (PRINTS); IPR000182 (PFAM); G3DSA:3.40.630.30 (GENE3D); IPR000182 (PFAM); mobidb-lite (MOBIDB_LITE); mobidb-lite (MOBIDB_LITE); mobidb-lite (MOBIDB_LITE); mobidb-lite (MOBIDB_LITE); IPR039840 (PTHR13538:PANTHER); PTHR13538 (PANTHER); IPR039840 (PTHR13538:PANTHER); PTHR13538 (PANTHER); IPR000182 (PROSITE_PROFILES); IPR000182 (PROSITE_PROFILES); cd04301 (CDD); cd04301 (CDD); IPR016181 (SUPE…	F:N-acetyltransferase activity	EC:3.2.1.35; EC:2.4.1.212	Hyaluronoglucosaminidase; Hyaluronan synthase
110530542	LOC110530542	histone-binding protein N1/N2-like	NASP_RABITNuclear autoantigenic sperm protein (Fragment) OS=Oryctolagus cuniculus OX=9986 GN=NASP PE=2 SV=2	216.716	-1.06041	0.26403	-4.01625	5.91e-05	0.0038757	ID=gene15156;Dbxref=GeneID:110530542;Name=LOC110530542;gbkey=Gene;gene=LOC110530542;gene_biotype=protein_coding	5273	14	P:GO:0000082; C:GO:0000790; P:GO:0001824; C:GO:0005654; C:GO:0005737; P:GO:0006260; P:GO:0006335; P:GO:0008283; P:GO:0008584; C:GO:0032991; P:GO:0033574; P:GO:0034080; F:GO:0042393; F:GO:0044877	P:G1/S transition of mitotic cell cycle; C:nuclear chromatin; P:blastocyst development; C:nucleoplasm; C:cytoplasm; P:DNA replication; P:DNA replication-dependent nucleosome assembly; P:cell population proliferation; P:male gonad development; C:protein-containing complex; P:response to testosterone; P:CENP-A containing nucleosome assembly; F:histone binding; F:protein-containing complex binding	no GO terms	mobidb-lite (MOBIDB_LITE); mobidb-lite (MOBIDB_LITE); mobidb-lite (MOBIDB_LITE); mobidb-lite (MOBIDB_LITE); mobidb-lite (MOBIDB_LITE); mobidb-lite (MOBIDB_LITE)	no GO terms
110510505	LOC110510505	cas scaffolding protein family member 4-like	CASS4_PIGCas scaffolding protein family member 4 OS=Sus scrofa OX=9823 GN=CASS4 PE=3 SV=1	97.4559	-1.06077	0.245211	-4.32594	1.52e-05	0.00146322	ID=gene46697;Dbxref=GeneID:110510505;Name=LOC110510505;end_range=82581,.;gbkey=Gene;gene=LOC110510505;gene_biotype=protein_coding;partial=true	17078	31	P:GO:0001558; C:GO:0001726; C:GO:0005829; C:GO:0005886; C:GO:0005925; P:GO:0007173; P:GO:0007186; P:GO:0007229; P:GO:0008283; P:GO:0008286; P:GO:0010595; C:GO:0015629; F:GO:0017124; C:GO:0030027; P:GO:0035729; P:GO:0042981; P:GO:0048008; P:GO:0048010; P:GO:0048011; P:GO:0048012; P:GO:0050852; P:GO:0050853; P:GO:0051301; P:GO:0060326; P:GO:0061098; P:GO:0071732; P:GO:0090527; P:GO:1900025; P:GO:19…	P:regulation of cell growth; C:ruffle; C:cytosol; C:plasma membrane; C:focal adhesion; P:epidermal growth factor receptor signaling pathway; P:G protein-coupled receptor signaling pathway; P:integrin-mediated signaling pathway; P:cell population proliferation; P:insulin receptor signaling pathway; P:positive regulation of endothelial cell migration; C:actin cytoskeleton; F:SH3 domain binding; C:l…	no GO terms	mobidb-lite (MOBIDB_LITE); mobidb-lite (MOBIDB_LITE); mobidb-lite (MOBIDB_LITE)	no GO terms
110498188	pole2	DNA polymerase epsilon subunit 2	DPOE2_CHICKDNA polymerase epsilon subunit 2 OS=Gallus gallus OX=9031 GN=POLE2 PE=2 SV=1	76.7793	-1.06375	0.266747	-3.98787	6.67e-05	0.00423257	ID=gene35760;Dbxref=GeneID:110498188;Name=pole2;gbkey=Gene;gene=pole2;gene_biotype=protein_coding	9615	8	P:GO:0000082; F:GO:0003677; F:GO:0003887; F:GO:0005515; P:GO:0006261; C:GO:0008622; C:GO:0016604; P:GO:0042276	P:G1/S transition of mitotic cell cycle; F:DNA binding; F:DNA-directed DNA polymerase activity; F:protein binding; P:DNA-dependent DNA replication; C:epsilon DNA polymerase complex; C:nuclear body; P:error-prone translesion synthesis	no GO terms	G3DSA:3.30.420.470 (GENE3D)	no GO terms	EC:2.7.7.7	DNA-directed DNA polymerase
110525864	LOC110525864	beta-adducin-like isoform	ADDB_MOUSEBeta-adducin OS=Mus musculus OX=10090 GN=Add2 PE=1 SV=4	73.5052	-1.06377	0.314094	-3.3868	0.000707141	0.0223073	ID=gene10623;Dbxref=GeneID:110525864;Name=LOC110525864;end_range=33195903,.;gbkey=Gene;gene=LOC110525864;gene_biotype=protein_coding;partial=true	22058	23	F:GO:0005080; F:GO:0005200; F:GO:0005516; C:GO:0005829; P:GO:0006811; P:GO:0007416; C:GO:0008290; C:GO:0014069; P:GO:0030097; F:GO:0030507; C:GO:0031410; P:GO:0032092; P:GO:0042493; F:GO:0042803; C:GO:0044853; P:GO:0045907; F:GO:0046982; P:GO:0050901; F:GO:0051015; P:GO:0051016; P:GO:0051017; P:GO:0055085; C:GO:0098978	F:protein kinase C binding; F:structural constituent of cytoskeleton; F:calmodulin binding; C:cytosol; P:ion transport; P:synapse assembly; C:F-actin capping protein complex; C:postsynaptic density; P:hemopoiesis; F:spectrin binding; C:cytoplasmic vesicle; P:positive regulation of protein binding; P:response to drug; F:protein homodimerization activity; C:plasma membrane raft; P:positive regulati…	no GO terms	IPR000477 (PFAM); PTHR44485 (PANTHER); IPR000477 (PROSITE_PROFILES)	no GO terms
110526480	LOC110526480	interferon regulatory factor 8-like isoform	IRF8_CHICKInterferon regulatory factor 8 OS=Gallus gallus OX=9031 GN=IRF8 PE=2 SV=1	727.57	-1.06403	0.281721	-3.77688	0.000158805	0.00801871	ID=gene11306;Dbxref=GeneID:110526480;Name=LOC110526480;gbkey=Gene;gene=LOC110526480;gene_biotype=protein_coding	7990	4	F:GO:0003700; F:GO:0005515; P:GO:0006355; F:GO:0044212	F:DNA-binding transcription factor activity; F:protein binding; P:regulation of transcription, DNA-templated; F:transcription regulatory region DNA binding	F:GO:0003700; F:GO:0005515; P:GO:0006355; F:GO:0044212	IPR019471 (SMART); IPR019471 (PFAM); IPR017855 (G3DSA:2.60.200.GENE3D); PTHR11949:SF7 (PANTHER); IPR001346 (PANTHER); IPR008984 (SUPERFAMILY)	F:DNA-binding transcription factor activity; F:protein binding; P:regulation of transcription, DNA-templated; F:transcription regulatory region DNA binding
110495003	LOC110495003	uncharacterized protein LOC110495003	---NA---	912.547	-1.06489	0.237742	-4.4792	7.49e-06	0.000905863	ID=gene30721;Dbxref=GeneID:110495003;Name=LOC110495003;gbkey=Gene;gene=LOC110495003;gene_biotype=protein_coding	6225	3	C:GO:0005737; P:GO:0046426; P:GO:0060334	C:cytoplasm; P:negative regulation of receptor signaling pathway via JAK-STAT; P:regulation of interferon-gamma-mediated signaling pathway	C:GO:0005737; P:GO:0046426; P:GO:0060334	IPR036860 (G3DSA:3.30.505.GENE3D); mobidb-lite (MOBIDB_LITE); mobidb-lite (MOBIDB_LITE); IPR028411 (PANTHER); IPR036860 (SUPERFAMILY)	C:cytoplasm; P:negative regulation of receptor signaling pathway via JAK-STAT; P:regulation of interferon-gamma-mediated signaling pathway
110494044	gins3	DNA replication complex GINS protein PSF3	PSF3_PONABDNA replication complex GINS protein PSF3 OS=Pongo abelii OX=9601 GN=GINS3 PE=2 SV=1	51.079	-1.06696	0.319891	-3.33539	0.00085181	0.0251126	ID=gene3022;Dbxref=GeneID:110494044;Name=gins3;gbkey=Gene;gene=gins3;gene_biotype=protein_coding	16759	6	F:GO:0003677; F:GO:0005515; C:GO:0005654; P:GO:0006271; P:GO:0006313; P:GO:0015074	F:DNA binding; F:protein binding; C:nucleoplasm; P:DNA strand elongation involved in DNA replication; P:transposition, DNA-mediated; P:DNA integration	F:GO:0003677; P:GO:0006313; P:GO:0015074	G3DSA:3.30.420.470 (GENE3D); IPR036388 (G3DSA:1.10.10.GENE3D); IPR002492 (PFAM); PTHR23022:SF92 (PANTHER); PTHR23022 (PANTHER); IPR009057 (SUPERFAMILY); IPR009057 (SUPERFAMILY)	F:DNA binding; P:transposition, DNA-mediated; P:DNA integration
100301735	hba4	Hemoglobin subunit alpha-4	HBA4_ONCMYHemoglobin subunit alpha-4 OS=Oncorhynchus mykiss OX=8022 GN=hba4 PE=1 SV=1	2765.45	-1.07305	0.348512	-3.07894	0.00207737	0.0422508	ID=gene22568;Dbxref=GeneID:100301735;Name=hba4;description=Hemoglobin	911	3	C:GO:0005833; P:GO:0015671; F:GO:0020037	C:hemoglobin complex; P:oxygen transport; F:heme binding	no IPS match	no IPS match	no IPS match
110531014	LOC110531014	DNA ligase 1-like	DNLI1_XENLADNA ligase 1 OS=Xenopus laevis OX=8355 GN=lig1 PE=2 SV=1	241.834	-1.07629	0.274942	-3.91463	9.05e-05	0.00524785	ID=gene15397;Dbxref=GeneID:110531014;Name=LOC110531014;gbkey=Gene;gene=LOC110531014;gene_biotype=protein_coding	25424	18	F:GO:0003677; F:GO:0003910; F:GO:0005524; C:GO:0005654; C:GO:0005739; P:GO:0006283; P:GO:0006284; P:GO:0006297; P:GO:0006298; P:GO:0006303; P:GO:0009653; P:GO:0033151; P:GO:0042542; F:GO:0046872; P:GO:0051103; P:GO:0051301; P:GO:0071897; P:GO:1903461	F:DNA binding; F:DNA ligase (ATP) activity; F:ATP binding; C:nucleoplasm; C:mitochondrion; P:transcription-coupled nucleotide-excision repair; P:base-excision repair; P:nucleotide-excision repair, DNA gap filling; P:mismatch repair; P:double-strand break repair via nonhomologous end joining; P:anatomical structure morphogenesis; P:V(D)J recombination; P:response to hydrogen peroxide; F:metal ion …	no GO terms	G3DSA:3.30.420.470 (GENE3D)	no GO terms	EC:6.5.1.1	DNA ligase (ATP)
110521273	LOC110521273	tripartite motif-containing protein 16-like	STXA_SYNHOStonustoxin subunit alpha OS=Synanceia horrida OX=13279 PE=1 SV=3	129.462	-1.07688	0.339743	-3.1697	0.00152594	0.0353979	ID=gene6192;Dbxref=GeneID:110521273;Name=LOC110521273;gbkey=Gene;gene=LOC110521273;gene_biotype=protein_coding	11950	3	F:GO:0003677; P:GO:0006313; P:GO:0015074	F:DNA binding; P:transposition, DNA-mediated; P:DNA integration	F:GO:0003677; P:GO:0006313; P:GO:0015074	IPR036388 (G3DSA:1.10.10.GENE3D); IPR002492 (PFAM); G3DSA:3.30.420.470 (GENE3D); IPR038717 (PFAM); PTHR23022 (PANTHER); PTHR23022:SF92 (PANTHER); IPR009057 (SUPERFAMILY)	F:DNA binding; P:transposition, DNA-mediated; P:DNA integration
110527325	LOC110527325	protein downstream neighbor of son homolog	DONS_XENTRProtein downstream neighbor of son homolog OS=Xenopus tropicalis OX=8364 GN=donson PE=2 SV=1	61.418	-1.08066	0.329886	-3.27587	0.00105338	0.0278443	ID=gene12006;Dbxref=GeneID:110527325;Name=LOC110527325;gbkey=Gene;gene=LOC110527325;gene_biotype=protein_coding	4807	6	F:GO:0005515; C:GO:0005634; P:GO:0007095; C:GO:0030894; P:GO:0033260; P:GO:0048478	F:protein binding; C:nucleus; P:mitotic G2 DNA damage checkpoint; C:replisome; P:nuclear DNA replication; P:replication fork protection	no GO terms	mobidb-lite (MOBIDB_LITE)	no GO terms
110493772	LOC110493772	tripartite motif-containing protein 35-like	STXA_SYNHOStonustoxin subunit alpha OS=Synanceia horrida OX=13279 PE=1 SV=3	433.14	-1.08219	0.291565	-3.71165	0.000205915	0.00964336	ID=gene31398;Dbxref=GeneID:110493772;Name=LOC110493772;gbkey=Gene;gene=LOC110493772;gene_biotype=protein_coding	3687	1	F:GO:0005515	F:protein binding	F:GO:0005515	IPR003879 (PRINTS); IPR003877 (SMART); IPR006574 (SMART); IPR004020 (SMART); IPR003877 (PFAM); IPR004020 (PFAM); G3DSA:2.60.120.920 (GENE3D); IPR006574 (PFAM); G3DSA:1.10.533.10 (GENE3D); mobidb-lite (MOBIDB_LITE); PTHR24103 (PANTHER); PTHR24103:SF404 (PANTHER); IPR001870 (PROSITE_PROFILES); IPR004020 (PROSITE_PROFILES); cd12893 (CDD); cd08321 (CDD); IPR011029 (SUPERFAMILY); IPR013320 (SUPERFAMIL…	F:protein binding
110489253	LOC110489253	golgin subfamily B member 1-like isoform	centromere-associated protein E-like isoform X2	2071.5	-1.08225	0.290603	-3.72414	0.00019598	0.00930832	ID=gene26183;Dbxref=GeneID:110489253;Name=LOC110489253;gbkey=Gene;gene=LOC110489253;gene_biotype=protein_coding	17490	NA			no GO terms	mobidb-lite (MOBIDB_LITE); mobidb-lite (MOBIDB_LITE); mobidb-lite (MOBIDB_LITE); mobidb-lite (MOBIDB_LITE); mobidb-lite (MOBIDB_LITE); mobidb-lite (MOBIDB_LITE); mobidb-lite (MOBIDB_LITE); mobidb-lite (MOBIDB_LITE); mobidb-lite (MOBIDB_LITE); mobidb-lite (MOBIDB_LITE); mobidb-lite (MOBIDB_LITE); mobidb-lite (MOBIDB_LITE); mobidb-lite (MOBIDB_LITE); mobidb-lite (MOBIDB_LITE); mobidb-lite (MOBIDB_L…	no GO terms
110524757	orc1	origin recognition complex subunit 1 isoform	ORC1_BOVINOrigin recognition complex subunit 1 OS=Bos taurus OX=9913 GN=ORC1 PE=2 SV=2	76.1368	-1.08564	0.235239	-4.61504	3.93e-06	0.000547116	ID=gene9639;Dbxref=GeneID:110524757;Name=orc1;gbkey=Gene;gene=orc1;gene_biotype=protein_coding	9859	16	P:GO:0000082; C:GO:0000784; F:GO:0003682; F:GO:0003688; F:GO:0005515; F:GO:0005524; C:GO:0005654; C:GO:0005664; C:GO:0005730; C:GO:0005829; C:GO:0005886; P:GO:0006270; P:GO:0033314; F:GO:0046872; P:GO:0048661; P:GO:0070318	P:G1/S transition of mitotic cell cycle; C:nuclear chromosome, telomeric region; F:chromatin binding; F:DNA replication origin binding; F:protein binding; F:ATP binding; C:nucleoplasm; C:nuclear origin of replication recognition complex; C:nucleolus; C:cytosol; C:plasma membrane; P:DNA replication initiation; P:mitotic DNA replication checkpoint; F:metal ion binding; P:positive regulation of smoo…	no IPS match	no IPS match	no IPS match
110510549	LOC110510549	myelin-associated glycoprotein-like	SN_PIGSialoadhesin OS=Sus scrofa OX=9823 GN=SIGLEC1 PE=1 SV=1	48.9515	-1.0861	0.309106	-3.5137	0.000441916	0.0163746	ID=gene4599;Dbxref=GeneID:110510549;Name=LOC110510549;gbkey=Gene;gene=LOC110510549;gene_biotype=protein_coding	11662	21	F:GO:0005102; C:GO:0005764; C:GO:0005769; C:GO:0005770; C:GO:0005887; F:GO:0019901; C:GO:0030139; P:GO:0030517; F:GO:0033691; C:GO:0035749; P:GO:0043065; C:GO:0043220; C:GO:0044853; F:GO:0046790; P:GO:0048711; P:GO:0050765; P:GO:0071260; P:GO:0075512; C:GO:0097453; P:GO:0098742; F:GO:1905576	F:signaling receptor binding; C:lysosome; C:early endosome; C:late endosome; C:integral component of plasma membrane; F:protein kinase binding; C:endocytic vesicle; P:negative regulation of axon extension; F:sialic acid binding; C:myelin sheath adaxonal region; P:positive regulation of apoptotic process; C:Schmidt-Lanterman incisure; C:plasma membrane raft; F:virion binding; P:positive regulation…	no GO terms	mobidb-lite (MOBIDB_LITE); PTHR45030 (PANTHER)	no GO terms
110500078	LOC110500078	ubl carboxyl-terminal hydrolase 18-like	ubl carboxyl-terminal hydrolase 18-like	283.61	-1.08788	0.297786	-3.65323	0.000258962	0.0113895	ID=gene37276;Dbxref=GeneID:110500078;Name=LOC110500078;gbkey=Gene;gene=LOC110500078;gene_biotype=protein_coding	4208	3	P:GO:0006511; P:GO:0016579; F:GO:0036459	P:ubiquitin-dependent protein catabolic process; P:protein deubiquitination; F:thiol-dependent ubiquitinyl hydrolase activity	no IPS match	no IPS match	no IPS match	EC:3.4.19.12	Ubiquitinyl hydrolase 1
110538542	LOC110538542	serine/arginine-rich splicing factor 2-like isoform	SRSF2_PANTRSerine/arginine-rich splicing factor 2 OS=Pan troglodytes OX=9598 GN=SRSF2 PE=2 SV=3	1215.99	-1.08792	0.173289	-6.27807	3.43e-10	3.47e-07	ID=gene22673;Dbxref=GeneID:110538542;Name=LOC110538542;gbkey=Gene;gene=LOC110538542;gene_biotype=protein_coding	3130	10	P:GO:0000278; P:GO:0000381; F:GO:0005080; C:GO:0005681; C:GO:0005737; C:GO:0016607; P:GO:0033197; C:GO:0035061; F:GO:0036002; P:GO:0045292	P:mitotic cell cycle; P:regulation of alternative mRNA splicing, via spliceosome; F:protein kinase C binding; C:spliceosomal complex; C:cytoplasm; C:nuclear speck; P:response to vitamin E; C:interchromatin granule; F:pre-mRNA binding; P:mRNA cis splicing, via spliceosome	F:GO:0003676; F:GO:0003723; P:GO:0043484	IPR000504 (SMART); IPR003954 (SMART); IPR012677 (G3DSA:3.30.70.GENE3D); IPR000504 (PFAM); mobidb-lite (MOBIDB_LITE); mobidb-lite (MOBIDB_LITE); IPR034893 (PTHR23147:PANTHER); PTHR23147 (PANTHER); IPR000504 (PROSITE_PROFILES); cd12311 (CDD); IPR035979 (SUPERFAMILY)	F:nucleic acid binding; F:RNA binding; P:regulation of RNA splicing
110494096	LOC110494096	C-C motif chemokine 4-like	---NA---	751.673	-1.09444	0.192911	-5.67332	1.4e-08	7.2e-06	ID=gene3030;Dbxref=GeneID:110494096;Name=LOC110494096;gbkey=Gene;gene=LOC110494096;gene_biotype=protein_coding	3429	3	F:GO:0003677; P:GO:0006313; P:GO:0015074	F:DNA binding; P:transposition, DNA-mediated; P:DNA integration	F:GO:0003677; P:GO:0006313; P:GO:0015074	IPR002492 (PFAM); IPR036388 (G3DSA:1.10.10.GENE3D); G3DSA:3.30.420.470 (GENE3D); IPR038717 (PFAM); PTHR23022:SF92 (PANTHER); PTHR23022 (PANTHER); IPR009057 (SUPERFAMILY)	F:DNA binding; P:transposition, DNA-mediated; P:DNA integration
110507511	LOC110507511	tubulin-specific chaperone cofactor E-like protein isoform	TBCEL_MOUSETubulin-specific chaperone cofactor E-like protein OS=Mus musculus OX=10090 GN=Tbcel PE=1 SV=1	2658.73	-1.09482	0.343759	-3.18484	0.00144834	0.0342579	ID=gene43706;Dbxref=GeneID:110507511;Name=LOC110507511;gbkey=Gene;gene=LOC110507511;gene_biotype=protein_coding	16844	5	F:GO:0003676; F:GO:0005515; C:GO:0005737; C:GO:0005856; F:GO:0008270	F:nucleic acid binding; F:protein binding; C:cytoplasm; C:cytoskeleton; F:zinc ion binding	F:GO:0003676; F:GO:0008270	IPR021109 (G3DSA:2.40.70.GENE3D); mobidb-lite (MOBIDB_LITE); mobidb-lite (MOBIDB_LITE); PTHR15503:SF10 (PANTHER); IPR032567 (PANTHER); IPR001878 (PROSITE_PROFILES); cd00303 (CDD)	F:nucleic acid binding; F:zinc ion binding
110536004	LOC110536004	mitoferrin-1-like isoform	MFRN1_DANREMitoferrin-1 OS=Danio rerio OX=7955 GN=slc25a37 PE=1 SV=1	1401.76	-1.09583	0.310709	-3.52687	0.000420504	0.0158521	ID=gene20074;Dbxref=GeneID:110536004;Name=LOC110536004;gbkey=Gene;gene=LOC110536004;gene_biotype=protein_coding	11201	9	F:GO:0005381; C:GO:0005743; C:GO:0016021; P:GO:0035162; P:GO:0043249; P:GO:0044237; P:GO:0048250; P:GO:0055072; P:GO:1901564	F:iron ion transmembrane transporter activity; C:mitochondrial inner membrane; C:integral component of membrane; P:embryonic hemopoiesis; P:erythrocyte maturation; P:cellular metabolic process; P:iron import into the mitochondrion; P:iron ion homeostasis; P:organonitrogen compound metabolic process	F:GO:0022857	IPR023395 (G3DSA:1.50.40.GENE3D); IPR018108 (PFAM); IPR040062 (PANTHER); PTHR24089:SF205 (PANTHER); IPR018108 (PROSITE_PROFILES); IPR018108 (PROSITE_PROFILES); IPR023395 (SUPERFAMILY)	F:transmembrane transporter activity
110488626	LOC110488626	hepatocyte cell adhesion molecule-like	Tc1-like transporase	37.9212	-1.0968	0.330029	-3.32334	0.000889464	0.0256583	ID=gene26561;Dbxref=GeneID:110488626;Name=LOC110488626;gbkey=Gene;gene=LOC110488626;gene_biotype=protein_coding	9421	3	F:GO:0003677; P:GO:0006313; P:GO:0015074	F:DNA binding; P:transposition, DNA-mediated; P:DNA integration	F:GO:0003677; P:GO:0006313; P:GO:0015074	IPR036388 (G3DSA:1.10.10.GENE3D); G3DSA:3.30.420.470 (GENE3D); IPR038717 (PFAM); IPR002492 (PFAM); PTHR23022 (PANTHER); PTHR23022:SF92 (PANTHER); IPR009057 (SUPERFAMILY)	F:DNA binding; P:transposition, DNA-mediated; P:DNA integration
110527411	LOC110527411	2-oxoglutarate receptor 1-like	GP83A_DANREG-protein coupled receptor 183-A OS=Danio rerio OX=7955 GN=gpr183a PE=2 SV=1	386.991	-1.09702	0.356167	-3.08008	0.00206944	0.0422051	ID=gene12236;Dbxref=GeneID:110527411;Name=LOC110527411;gbkey=Gene;gene=LOC110527411;gene_biotype=protein_coding	3665	3	F:GO:0004930; P:GO:0007186; C:GO:0016021	F:G protein-coupled receptor activity; P:G protein-coupled receptor signaling pathway; C:integral component of membrane	F:GO:0004930; P:GO:0007186; C:GO:0016021	PR01157 (PRINTS); IPR000276 (PRINTS); IPR000276 (PFAM); G3DSA:1.20.1070.10 (GENE3D); PTHR24231:SF15 (PANTHER); PTHR24231 (PANTHER); IPR017452 (PROSITE_PROFILES); SSF81321 (SUPERFAMILY)	F:G protein-coupled receptor activity; P:G protein-coupled receptor signaling pathway; C:integral component of membrane
110501730	LOC110501730	guanylate-binding protein 1-like	GBP6_PONABGuanylate-binding protein 6 OS=Pongo abelii OX=9601 GN=GBP6 PE=2 SV=1	910.965	-1.09861	0.234735	-4.68023	2.87e-06	0.000448244	ID=gene38804;Dbxref=GeneID:110501730;Name=LOC110501730;gbkey=Gene;gene=LOC110501730;gene_biotype=protein_coding	12678	3	F:GO:0003677; P:GO:0006313; P:GO:0015074	F:DNA binding; P:transposition, DNA-mediated; P:DNA integration	F:GO:0003677; P:GO:0006313; P:GO:0015074	IPR002492 (PFAM); IPR038717 (PFAM); G3DSA:3.30.420.470 (GENE3D); PTHR23022:SF92 (PANTHER); PTHR23022 (PANTHER); IPR009057 (SUPERFAMILY)	F:DNA binding; P:transposition, DNA-mediated; P:DNA integration
110488348	LOC110488348	proteasome subunit beta type-9	PSB9_SALSAProteasome subunit beta type-9 OS=Salmo salar OX=8030 GN=psmb9-a PE=2 SV=1	751.366	-1.09971	0.208556	-5.27295	1.34e-07	4.53e-05	ID=gene26095;Dbxref=GeneID:110488348;Name=LOC110488348;gbkey=Gene;gene=LOC110488348;gene_biotype=protein_coding	4325	7	P:GO:0002376; F:GO:0004298; C:GO:0005634; C:GO:0005737; P:GO:0010499; C:GO:0019774; P:GO:0043161	P:immune system process; F:threonine-type endopeptidase activity; C:nucleus; C:cytoplasm; P:proteasomal ubiquitin-independent protein catabolic process; C:proteasome core complex, beta-subunit complex; P:proteasome-mediated ubiquitin-dependent protein catabolic process	no IPS match	no IPS match	no IPS match
100499613	dhx58	probable ATP-dependent RNA helicase DHX58 isoform	DICER_DANREEndoribonuclease Dicer OS=Danio rerio OX=7955 GN=dicer1 PE=2 SV=2	1882.47	-1.10491	0.29918	-3.69314	0.000221498	0.0100928	ID=gene22306;Dbxref=GeneID:100499613;Name=dhx58;gbkey=Gene;gene=dhx58;gene_biotype=protein_coding	10299	17	F:GO:0000166; F:GO:0004525; F:GO:0004530; C:GO:0005634; C:GO:0005737; P:GO:0006309; C:GO:0016442; P:GO:0021591; P:GO:0030422; P:GO:0030423; P:GO:0031054; C:GO:0035068; P:GO:0035279; F:GO:0043167; P:GO:0050767; C:GO:0070578; F:GO:0070883	F:nucleotide binding; F:ribonuclease III activity; F:deoxyribonuclease I activity; C:nucleus; C:cytoplasm; P:apoptotic DNA fragmentation; C:RISC complex; P:ventricular system development; P:production of siRNA involved in RNA interference; P:targeting of mRNA for destruction involved in RNA interference; P:pre-miRNA processing; C:micro-ribonucleoprotein complex; P:mRNA cleavage involved in gene s…	no IPS match	no IPS match	no IPS match	EC:3.1.30; EC:3.1.21; EC:3.1.21.1; EC:3.1.26; EC:3.1.26.3	Acting on ester bonds; Acting on ester bonds; Deoxyribonuclease I; Acting on ester bonds; Ribonuclease III
110521821	LOC110521821	thrombopoietin receptor-like isoform		63.3096	-1.10511	0.355601	-3.10772	0.00188538	0.040019	ID=gene6807;Dbxref=GeneID:110521821;Name=LOC110521821;gbkey=Gene;gene=LOC110521821;gene_biotype=protein_coding	4760	NA			no IPS match	no IPS match	no IPS match
110536200	LOC110536200	platelet glycoprotein Ib beta chain-like isoform	GP1BB_MOUSEPlatelet glycoprotein Ib beta chain OS=Mus musculus OX=10090 GN=Gp1bb PE=1 SV=1	267.442	-1.10576	0.298231	-3.70773	0.000209122	0.00974843	ID=gene20278;Dbxref=GeneID:110536200;Name=LOC110536200;gbkey=Gene;gene=LOC110536200;gene_biotype=protein_coding	8506	5	C:GO:0005886; P:GO:0007597; C:GO:0016021; P:GO:0030168; F:GO:0042802	C:plasma membrane; P:blood coagulation, intrinsic pathway; C:integral component of membrane; P:platelet activation; F:identical protein binding	no GO terms	IPR036691 (G3DSA:3.60.10.GENE3D); IPR036691 (SUPERFAMILY)	no GO terms
110526302	LOC110526302	protein CBFA2T3-like isoform	MTG16_CHICKProtein CBFA2T3 OS=Gallus gallus OX=9031 GN=CBFA2T3 PE=2 SV=1	442.117	-1.10774	0.241738	-4.58242	4.6e-06	0.000619912	ID=gene11115;Dbxref=GeneID:110526302;Name=LOC110526302;gbkey=Gene;gene=LOC110526302;gene_biotype=protein_coding	72203	21	P:GO:0000122; C:GO:0000139; P:GO:0001666; F:GO:0003677; F:GO:0003682; F:GO:0003700; F:GO:0003714; C:GO:0005654; C:GO:0005730; P:GO:0008285; P:GO:0010977; C:GO:0016363; C:GO:0017053; P:GO:0030851; P:GO:0032436; F:GO:0042803; P:GO:0045599; P:GO:0045820; F:GO:0046872; P:GO:0051101; P:GO:1903715	P:negative regulation of transcription by RNA polymerase II; C:Golgi membrane; P:response to hypoxia; F:DNA binding; F:chromatin binding; F:DNA-binding transcription factor activity; F:transcription corepressor activity; C:nucleoplasm; C:nucleolus; P:negative regulation of cell population proliferation; P:negative regulation of neuron projection development; C:nuclear matrix; C:transcriptional re…	no GO terms	mobidb-lite (MOBIDB_LITE)	no GO terms
110517212	rtcb	tRNA-splicing ligase RtcB homolog	RTCB_DANREtRNA-splicing ligase RtcB homolog OS=Danio rerio OX=7955 GN=rtcb PE=2 SV=1	74.4832	-1.11126	0.311515	-3.56726	0.000360729	0.0141617	ID=gene53069;Dbxref=GeneID:110517212;Name=rtcb;end_range=4184,.;gbkey=Gene;gene=rtcb;gene_biotype=protein_coding;partial=true	2401	7	P:GO:0000971; F:GO:0003972; F:GO:0005524; C:GO:0005634; C:GO:0005737; F:GO:0046872; C:GO:0072669	P:tRNA exon ligation utilizing 2',3' cyclic phosphate of 5'-exon as source of linkage phosphate; F:RNA ligase (ATP) activity; F:ATP binding; C:nucleus; C:cytoplasm; F:metal ion binding; C:tRNA-splicing ligase complex	no GO terms	mobidb-lite (MOBIDB_LITE)	no GO terms	EC:6.5.1.3	RNA ligase (ATP)
110507674	LOC110507674	cold-inducible RNA-binding protein B-like	RBMX_DANRERNA-binding motif protein, X chromosome OS=Danio rerio OX=7955 GN=rbmx PE=2 SV=1	586.335	-1.11487	0.205241	-5.43199	5.57e-08	2.17e-05	ID=gene425;Dbxref=GeneID:110507674;Name=LOC110507674;end_range=18126647,.;gbkey=Gene;gene=LOC110507674;gene_biotype=protein_coding;partial=true	3829	5	F:GO:0003723; C:GO:0005681; P:GO:0010628; P:GO:0048024; P:GO:0051254	F:RNA binding; C:spliceosomal complex; P:positive regulation of gene expression; P:regulation of mRNA splicing, via spliceosome; P:positive regulation of RNA metabolic process	no IPS match	no IPS match	no IPS match
110500812	LOC110500812	platelet glycoprotein Ib alpha chain-like	GPV_MOUSEPlatelet glycoprotein V OS=Mus musculus OX=10090 GN=Gp5 PE=1 SV=1	91.3467	-1.11665	0.313575	-3.56103	0.000369402	0.0143906	ID=gene38233;Dbxref=GeneID:110500812;Name=LOC110500812;gbkey=Gene;gene=LOC110500812;gene_biotype=protein_coding	17143	NA			no GO terms	mobidb-lite (MOBIDB_LITE); mobidb-lite (MOBIDB_LITE); mobidb-lite (MOBIDB_LITE); mobidb-lite (MOBIDB_LITE); mobidb-lite (MOBIDB_LITE); mobidb-lite (MOBIDB_LITE); mobidb-lite (MOBIDB_LITE); mobidb-lite (MOBIDB_LITE); mobidb-lite (MOBIDB_LITE)	no GO terms
110537264	LOC110537264	CD209 antigen-like protein E isoform	Tc1-like transporase	247.757	-1.12161	0.230082	-4.87483	1.09e-06	0.000224822	ID=gene1970;Dbxref=GeneID:110537264;Name=LOC110537264;gbkey=Gene;gene=LOC110537264;gene_biotype=protein_coding	10383	3	F:GO:0003677; P:GO:0006313; P:GO:0015074	F:DNA binding; P:transposition, DNA-mediated; P:DNA integration	F:GO:0003677; P:GO:0006313; P:GO:0015074	G3DSA:3.30.420.470 (GENE3D); IPR002492 (PFAM); IPR038717 (PFAM); IPR036388 (G3DSA:1.10.10.GENE3D); PTHR23022 (PANTHER); PTHR23022:SF92 (PANTHER); IPR009057 (SUPERFAMILY)	F:DNA binding; P:transposition, DNA-mediated; P:DNA integration
110499221	LOC110499221	NHP2-like protein 1	NH2L1_XENLANHP2-like protein 1 OS=Xenopus laevis OX=8355 GN=snu13 PE=2 SV=1	1238.94	-1.12337	0.172916	-6.49663	8.21e-11	9.59e-08	ID=gene36464;Dbxref=GeneID:110499221;Name=LOC110499221;gbkey=Gene;gene=LOC110499221;gene_biotype=protein_coding	1417	16	P:GO:0000398; P:GO:0000470; P:GO:0000492; C:GO:0001651; C:GO:0005690; C:GO:0005886; P:GO:0007338; F:GO:0030621; F:GO:0030622; C:GO:0031428; C:GO:0032040; F:GO:0034511; F:GO:0034512; C:GO:0046540; F:GO:0051117; C:GO:0071005	P:mRNA splicing, via spliceosome; P:maturation of LSU-rRNA; P:box C/D snoRNP assembly; C:dense fibrillar component; C:U4atac snRNP; C:plasma membrane; P:single fertilization; F:U4 snRNA binding; F:U4atac snRNA binding; C:box C/D snoRNP complex; C:small-subunit processome; F:U3 snoRNA binding; F:box C/D snoRNA binding; C:U4/U6 x U5 tri-snRNP complex; F:ATPase binding; C:U2-type precatalytic splice…	no GO terms	IPR029064 (G3DSA:3.30.1330.GENE3D); IPR004038 (PFAM); PTHR23105 (PANTHER); PTHR23105:SF72 (PANTHER); IPR029064 (SUPERFAMILY)	no GO terms
110519256	LOC110519256	protein FAM26F-like	CAHM5_DANRECalcium homeostasis modulator protein 5 OS=Danio rerio OX=7955 GN=calhm5.1 PE=2 SV=2	140.585	-1.12391	0.364641	-3.08225	0.00205445	0.0421364	ID=gene5134;Dbxref=GeneID:110519256;Name=LOC110519256;gbkey=Gene;gene=LOC110519256;gene_biotype=protein_coding	4916	1	C:GO:0016021	C:integral component of membrane	no GO terms	IPR029569 (PFAM); IPR029569 (PANTHER); IPR029573 (PTHR32261:PANTHER)	no GO terms
110495905	LOC110495905	double-stranded RNA-specific editase 1-like	ILF3_DANREInterleukin enhancer-binding factor 3 homolog OS=Danio rerio OX=7955 GN=ilf3 PE=1 SV=2	511.166	-1.12407	0.290506	-3.86934	0.000109129	0.00605437	ID=gene33439;Dbxref=GeneID:110495905;Name=LOC110495905;gbkey=Gene;gene=LOC110495905;gene_biotype=protein_coding	29502	7	F:GO:0003677; F:GO:0003725; F:GO:0003727; C:GO:0005730; C:GO:0005737; F:GO:0017091; P:GO:0051607	F:DNA binding; F:double-stranded RNA binding; F:single-stranded RNA binding; C:nucleolus; C:cytoplasm; F:AU-rich element binding; P:defense response to virus	no GO terms	IPR014720 (SMART); G3DSA:3.30.160.20 (GENE3D); G3DSA:3.30.160.20 (GENE3D); IPR014720 (PFAM); mobidb-lite (MOBIDB_LITE); PTHR10910 (PANTHER); PTHR10910:SF58 (PANTHER); IPR014720 (PROSITE_PROFILES); IPR014720 (PROSITE_PROFILES); IPR014720 (CDD); IPR014720 (CDD); SSF54768 (SUPERFAMILY); SSF54768 (SUPERFAMILY)	no GO terms
110527900	LOC110527900	GATA-binding factor 2-like	GATA3_DANRETranscription factor GATA-3 OS=Danio rerio OX=7955 GN=gata3 PE=2 SV=1	378.237	-1.12415	0.25846	-4.34944	1.36e-05	0.00135003	ID=gene12770;Dbxref=GeneID:110527900;Name=LOC110527900;gbkey=Gene;gene=LOC110527900;gene_biotype=protein_coding	5883	18	F:GO:0000978; F:GO:0000981; C:GO:0005634; P:GO:0006357; F:GO:0008270; P:GO:0008284; P:GO:0008543; P:GO:0021514; P:GO:0031101; P:GO:0043049; P:GO:0043524; P:GO:0045582; P:GO:0045892; P:GO:0048565; P:GO:0048702; P:GO:0061026; P:GO:2000679; P:GO:2001224	F:RNA polymerase II proximal promoter sequence-specific DNA binding; F:DNA-binding transcription factor activity, RNA polymerase II-specific; C:nucleus; P:regulation of transcription by RNA polymerase II; F:zinc ion binding; P:positive regulation of cell population proliferation; P:fibroblast growth factor receptor signaling pathway; P:ventral spinal cord interneuron differentiation; P:fin regene…	F:GO:0003700; F:GO:0008270	mobidb-lite (MOBIDB_LITE); PTHR10071:SF243 (PANTHER); IPR039355 (PANTHER)	F:DNA-binding transcription factor activity; F:zinc ion binding
110525528	LOC110525528	adenosine receptor A2b-like	CNR1A_TAKRUCannabinoid receptor type 1A OS=Takifugu rubripes OX=31033 GN=cnr1a PE=3 SV=1	21.8177	-1.12588	0.373473	-3.01461	0.00257309	0.0485606	ID=gene10270;Dbxref=GeneID:110525528;Name=LOC110525528;gbkey=Gene;gene=LOC110525528;gene_biotype=protein_coding	17635	3	F:GO:0001609; P:GO:0001973; C:GO:0016021	F:G protein-coupled adenosine receptor activity; P:adenosine receptor signaling pathway; C:integral component of membrane	F:GO:0001609; P:GO:0001973; F:GO:0004930; P:GO:0007186; C:GO:0016021	IPR000276 (PRINTS); IPR001513 (PRINTS); IPR001634 (PRINTS); G3DSA:1.20.1070.10 (GENE3D); IPR000276 (PFAM); mobidb-lite (MOBIDB_LITE); mobidb-lite (MOBIDB_LITE); PTHR24246 (PANTHER); PTHR24246:SF43 (PANTHER); IPR017452 (PROSITE_PROFILES); SSF81321 (SUPERFAMILY)	F:G protein-coupled adenosine receptor activity; P:adenosine receptor signaling pathway; F:G protein-coupled receptor activity; P:G protein-coupled receptor signaling pathway; C:integral component of membrane
110487961	lncRNA	lncRNA	---NA---	215.958	-1.12644	0.257544	-4.37377	1.22e-05	0.00125201	ID=gene25670;Dbxref=GeneID:110487961;Name=LOC110487961;gbkey=Gene;gene=LOC110487961;gene_biotype=lncRNA	1526	NA			no IPS match	no IPS match	no IPS match
110507468	LOC110507468	flavin reductase (NADPH)-like	BLVRB_HUMANFlavin reductase (NADPH) OS=Homo sapiens OX=9606 GN=BLVRB PE=1 SV=3	1309.48	-1.12672	0.24066	-4.68179	2.84e-06	0.000447156	ID=gene43666;Dbxref=GeneID:110507468;Name=LOC110507468;gbkey=Gene;gene=LOC110507468;gene_biotype=protein_coding	2721	8	F:GO:0004074; C:GO:0005654; C:GO:0005829; C:GO:0005886; P:GO:0042167; F:GO:0042602; C:GO:0043195; P:GO:0055114	F:biliverdin reductase activity; C:nucleoplasm; C:cytosol; C:plasma membrane; P:heme catabolic process; F:riboflavin reductase (NADPH) activity; C:terminal bouton; P:oxidation-reduction process	no IPS match	no IPS match	no IPS match	EC:1.5.1.30; EC:1.5.1.41; EC:1.3.1.24	Flavin reductase (NADPH); Riboflavin reductase (NAD(P)H); Biliverdin reductase
110537384	LOC110537384	asialoglycoprotein receptor 1-like	ASGR1_MOUSEAsialoglycoprotein receptor 1 OS=Mus musculus OX=10090 GN=Asgr1 PE=1 SV=4	51.3071	-1.12765	0.294955	-3.82312	0.000131774	0.00699119	ID=gene21324;Dbxref=GeneID:110537384;Name=LOC110537384;gbkey=Gene;gene=LOC110537384;gene_biotype=protein_coding	3055	6	P:GO:0002223; F:GO:0004873; C:GO:0005886; F:GO:0030246; P:GO:0031668; F:GO:0042803	P:stimulatory C-type lectin receptor signaling pathway; F:asialoglycoprotein receptor activity; C:plasma membrane; F:carbohydrate binding; P:cellular response to extracellular stimulus; F:protein homodimerization activity	no GO terms	IPR016186 (G3DSA:3.10.100.GENE3D); PTHR22802 (PANTHER); PTHR22802:SF319 (PANTHER); IPR016187 (SUPERFAMILY)	no GO terms
110509461	uspl1	SUMO-specific isopeptidase USPL1	USPL1_DANRESUMO-specific isopeptidase USPL1 OS=Danio rerio OX=7955 GN=uspl1 PE=1 SV=1	44.1343	-1.13173	0.281667	-4.01796	5.87e-05	0.00385611	ID=gene46471;Dbxref=GeneID:110509461;Name=uspl1;gbkey=Gene;gene=uspl1;gene_biotype=protein_coding;partial=true	22770	7	P:GO:0008283; C:GO:0015030; P:GO:0016926; P:GO:0030576; F:GO:0032183; F:GO:0043130; F:GO:0070140	P:cell population proliferation; C:Cajal body; P:protein desumoylation; P:Cajal body organization; F:SUMO binding; F:ubiquitin binding; F:SUMO-specific isopeptidase activity	P:GO:0030576; F:GO:0070140	IPR029388 (PFAM); mobidb-lite (MOBIDB_LITE); mobidb-lite (MOBIDB_LITE); mobidb-lite (MOBIDB_LITE); mobidb-lite (MOBIDB_LITE); mobidb-lite (MOBIDB_LITE); mobidb-lite (MOBIDB_LITE); mobidb-lite (MOBIDB_LITE); mobidb-lite (MOBIDB_LITE); mobidb-lite (MOBIDB_LITE); mobidb-lite (MOBIDB_LITE); mobidb-lite (MOBIDB_LITE); IPR033505 (PANTHER)	P:Cajal body organization; F:SUMO-specific isopeptidase activity
110534182	LOC110534182	amyloid beta A4 precursor protein-binding family B member 3-like isoform	APBB2_HUMANAmyloid-beta A4 precursor protein-binding family B member 2 OS=Homo sapiens OX=9606 GN=APBB2 PE=1 SV=3	109.627	-1.13379	0.353173	-3.2103	0.00132598	0.0322174	ID=gene18386;Dbxref=GeneID:110534182;Name=LOC110534182;gbkey=Gene;gene=LOC110534182;gene_biotype=protein_coding	29993	21	F:GO:0001540; P:GO:0001764; C:GO:0005634; C:GO:0005829; P:GO:0006355; P:GO:0007050; P:GO:0007411; F:GO:0008134; C:GO:0015629; C:GO:0016020; C:GO:0030027; P:GO:0030048; P:GO:0030198; P:GO:0030308; C:GO:0030426; F:GO:0035035; P:GO:0035556; P:GO:0043065; P:GO:0043066; C:GO:0045202; P:GO:0050821	F:amyloid-beta binding; P:neuron migration; C:nucleus; C:cytosol; P:regulation of transcription, DNA-templated; P:cell cycle arrest; P:axon guidance; F:transcription factor binding; C:actin cytoskeleton; C:membrane; C:lamellipodium; P:actin filament-based movement; P:extracellular matrix organization; P:negative regulation of cell growth; C:growth cone; F:histone acetyltransferase binding; P:intr…	no IPS match	no IPS match	no IPS match
110493756	LOC110493756	catalase-like	CATA_DANRECatalase OS=Danio rerio OX=7955 GN=cat PE=2 SV=1	1625.07	-1.13507	0.288252	-3.93778	8.22e-05	0.00492255	ID=gene31374;Dbxref=GeneID:110493756;Name=LOC110493756;gbkey=Gene;gene=LOC110493756;gene_biotype=protein_coding	9566	4	F:GO:0004096; P:GO:0006979; F:GO:0020037; P:GO:0055114	F:catalase activity; P:response to oxidative stress; F:heme binding; P:oxidation-reduction process	no IPS match	no IPS match	no IPS match
110506755	LOC110506755	leukotriene B4 receptor 1-like	APJA_DANREApelin receptor A OS=Danio rerio OX=7955 GN=aplnra PE=1 SV=2	38.1324	-1.13734	0.376125	-3.02383	0.00249595	0.0477312	ID=gene43140;Dbxref=GeneID:110506755;Name=LOC110506755;gbkey=Gene;gene=LOC110506755;gene_biotype=protein_coding	1560	3	F:GO:0004930; P:GO:0007186; C:GO:0016021	F:G protein-coupled receptor activity; P:G protein-coupled receptor signaling pathway; C:integral component of membrane	F:GO:0004930; P:GO:0007186; C:GO:0016021	IPR000276 (PRINTS); IPR000276 (PFAM); G3DSA:1.20.1070.10 (GENE3D); mobidb-lite (MOBIDB_LITE); PTHR24230 (PANTHER); PTHR24230:SF65 (PANTHER); IPR017452 (PROSITE_PROFILES); SSF81321 (SUPERFAMILY)	F:G protein-coupled receptor activity; P:G protein-coupled receptor signaling pathway; C:integral component of membrane
110497302	LOC110497302	cyclin-dependent kinase 4 inhibitor B-like	INVS_DANREInversin OS=Danio rerio OX=7955 GN=invs PE=2 SV=1	126.184	-1.13783	0.374102	-3.04149	0.00235408	0.0459121	ID=gene34631;Dbxref=GeneID:110497302;Name=LOC110497302;gbkey=Gene;gene=LOC110497302;gene_biotype=protein_coding	2514	1	F:GO:0005515	F:protein binding	no IPS match	no IPS match	no IPS match
100136034	tnf-alpha	putative tumour necrosis factor alpha	TNFA_SPAAUTumor necrosis factor OS=Sparus aurata OX=8175 GN=tnf PE=3 SV=1	33.829	-1.13836	0.310013	-3.67196	0.000240698	0.0107577	ID=gene2475;Dbxref=GeneID:100136034;Name=tnf-alpha;description=tumour	2001	3	F:GO:0005164; P:GO:0006955; C:GO:0016020	F:tumor necrosis factor receptor binding; P:immune response; C:membrane	F:GO:0005164; F:GO:0005515; P:GO:0006955; C:GO:0016020	IPR002960 (PRINTS); IPR006053 (PRINTS); IPR006052 (SMART); IPR008983 (G3DSA:2.60.120.GENE3D); IPR006052 (PFAM); IPR002959 (PTHR11471:PANTHER); PTHR11471 (PANTHER); IPR006052 (PROSITE_PROFILES); IPR006052 (CDD); IPR008983 (SUPERFAMILY)	F:tumor necrosis factor receptor binding; F:protein binding; P:immune response; C:membrane
110488719	LOC110488719	V-type proton ATPase 116 kDa subunit a-like	VPP4_MOUSEV-type proton ATPase 116 kDa subunit a isoform 4 OS=Mus musculus OX=10090 GN=Atp6v0a4 PE=1 SV=1	532.72	-1.14092	0.253782	-4.49568	6.93e-06	0.000858976	ID=gene26671;Dbxref=GeneID:110488719;Name=LOC110488719;gbkey=Gene;gene=LOC110488719;gene_biotype=protein_coding;partial=true	14931	14	P:GO:0003008; F:GO:0005215; F:GO:0005515; C:GO:0005768; C:GO:0005903; P:GO:0006885; P:GO:0015991; C:GO:0016324; C:GO:0016471; C:GO:0030285; P:GO:0050794; P:GO:0050896; C:GO:0120038; P:GO:1901998	P:system process; F:transporter activity; F:protein binding; C:endosome; C:brush border; P:regulation of pH; P:ATP hydrolysis coupled proton transport; C:apical plasma membrane; C:vacuolar proton-transporting V-type ATPase complex; C:integral component of synaptic vesicle membrane; P:regulation of cellular process; P:response to stimulus; C:plasma membrane bounded cell projection part; P:toxin tr…	no IPS match	no IPS match	no IPS match
110532661	LOC110532661	transcription factor NF-E2 45 kDa subunit-like	NFE2_BOVINTranscription factor NF-E2 45 kDa subunit OS=Bos taurus OX=9913 GN=NFE2 PE=2 SV=1	312.78	-1.14353	0.238078	-4.80318	1.56e-06	0.000283776	ID=gene17044;Dbxref=GeneID:110532661;Name=LOC110532661;gbkey=Gene;gene=LOC110532661;gene_biotype=protein_coding	6497	48	C:GO:0000785; F:GO:0000980; F:GO:0000987; F:GO:0001102; F:GO:0001221; F:GO:0001228; F:GO:0003713; C:GO:0005794; C:GO:0005813; C:GO:0005829; C:GO:0005886; P:GO:0006337; P:GO:0006954; P:GO:0007568; P:GO:0008015; P:GO:0010499; P:GO:0010667; P:GO:0010976; P:GO:0016567; C:GO:0016605; P:GO:0030194; C:GO:0032993; P:GO:0036091; P:GO:0036499; P:GO:0042149; P:GO:0043161; P:GO:0043536; P:GO:0045454; P:GO:00…	C:chromatin; F:RNA polymerase II distal enhancer sequence-specific DNA binding; F:proximal promoter sequence-specific DNA binding; F:RNA polymerase II activating transcription factor binding; F:transcription cofactor binding; F:DNA-binding transcription activator activity, RNA polymerase II-specific; F:transcription coactivator activity; C:Golgi apparatus; C:centrosome; C:cytosol; C:plasma membra…	F:GO:0003677; F:GO:0003700; C:GO:0005634; P:GO:0006355; P:GO:0006357	IPR004827 (SMART); G3DSA:1.10.880.10 (GENE3D); IPR004826 (PFAM); mobidb-lite (MOBIDB_LITE); mobidb-lite (MOBIDB_LITE); mobidb-lite (MOBIDB_LITE); mobidb-lite (MOBIDB_LITE); IPR029853 (PTHR24411:PANTHER); PTHR24411 (PANTHER); IPR004827 (PROSITE_PROFILES); cd14720 (CDD); SSF57959 (SUPERFAMILY); IPR008917 (SUPERFAMILY)	F:DNA binding; F:DNA-binding transcription factor activity; C:nucleus; P:regulation of transcription, DNA-templated; P:regulation of transcription by RNA polymerase II
110523100	lncRNA	lncRNA		86.4251	-1.14927	0.342883	-3.35177	0.000802953	0.0241978	ID=gene7794;Dbxref=GeneID:110523100;Name=LOC110523100;gbkey=Gene;gene=LOC110523100;gene_biotype=lncRNA	1467	NA			no IPS match	no IPS match	no IPS match
110536280	LOC110536280	tumor necrosis factor receptor superfamily member 10B-like isoform	TNR1A_PIGTumor necrosis factor receptor superfamily member 1A OS=Sus scrofa OX=9823 GN=TNFRSF1A PE=2 SV=1	279.568	-1.15035	0.296832	-3.87544	0.000106434	0.00598019	ID=gene20361;Dbxref=GeneID:110536280;Name=LOC110536280;gbkey=Gene;gene=LOC110536280;gene_biotype=protein_coding	14811	NA			no IPS match	no IPS match	no IPS match
110536186	LOC110536186	voltage-dependent anion-selective channel protein 2-like isoform	USPL1_DANRESUMO-specific isopeptidase USPL1 OS=Danio rerio OX=7955 GN=uspl1 PE=1 SV=1	767.245	-1.15105	0.187508	-6.13871	8.32e-10	7.65e-07	ID=gene20265;Dbxref=GeneID:110536186;Name=LOC110536186;gbkey=Gene;gene=LOC110536186;gene_biotype=protein_coding	18929	1	F:GO:0016787	F:hydrolase activity	no GO terms	PTHR37320 (PANTHER)	no GO terms
100462762	ppargc1a	peroxisome proliferator-activated receptor gamma coactivator 1-alpha	PRGC1_HUMANPeroxisome proliferator-activated receptor gamma coactivator 1-alpha OS=Homo sapiens OX=9606 GN=PPARGC1A PE=1 SV=1	47.7607	-1.15521	0.280483	-4.11863	3.81e-05	0.00285589	ID=gene16124;Dbxref=GeneID:100462762;Name=ppargc1a;end_range=16638946,.;gbkey=Gene;gene=ppargc1a;gene_biotype=protein_coding;partial=true	17748	87	P:GO:0000302; P:GO:0000422; P:GO:0001933; P:GO:0002021; P:GO:0002931; F:GO:0003723; C:GO:0005719; P:GO:0006012; P:GO:0006367; P:GO:0006397; P:GO:0007568; P:GO:0007586; P:GO:0008209; P:GO:0008380; P:GO:0009409; P:GO:0014732; P:GO:0014850; P:GO:0014878; P:GO:0014912; C:GO:0016605; P:GO:0021549; C:GO:0022626; P:GO:0022904; F:GO:0030331; F:GO:0030374; P:GO:0030521; P:GO:0030900; F:GO:0031490; F:GO:00…	P:response to reactive oxygen species; P:autophagy of mitochondrion; P:negative regulation of protein phosphorylation; P:response to dietary excess; P:response to ischemia; F:RNA binding; C:nuclear euchromatin; P:galactose metabolic process; P:transcription initiation from RNA polymerase II promoter; P:mRNA processing; P:aging; P:digestion; P:androgen metabolic process; P:RNA splicing; P:response…	no GO terms	mobidb-lite (MOBIDB_LITE); mobidb-lite (MOBIDB_LITE); mobidb-lite (MOBIDB_LITE); mobidb-lite (MOBIDB_LITE); mobidb-lite (MOBIDB_LITE); mobidb-lite (MOBIDB_LITE); mobidb-lite (MOBIDB_LITE); mobidb-lite (MOBIDB_LITE)	no GO terms
110513253	LOC110513253	ras-related and estrogen-regulated growth inhibitor-like protein	RERGL_DANRERas-related and estrogen-regulated growth inhibitor-like protein OS=Danio rerio OX=7955 GN=rergl PE=2 SV=1	333.238	-1.1562	0.317551	-3.64101	0.000271575	0.0117307	ID=gene4764;Dbxref=GeneID:110513253;Name=LOC110513253;gbkey=Gene;gene=LOC110513253;gene_biotype=protein_coding	2241	5	F:GO:0003924; F:GO:0005525; P:GO:0007165; C:GO:0016020; C:GO:0044464	F:GTPase activity; F:GTP binding; P:signal transduction; C:membrane; C:cell part	no IPS match	no IPS match	no IPS match
110506916	LOC110506916	U2 small nuclear ribonucleoprotein A'-like	RU2A_MOUSEU2 small nuclear ribonucleoprotein A' OS=Mus musculus OX=10090 GN=Snrpa1 PE=1 SV=2	107.761	-1.15895	0.290731	-3.98634	6.71e-05	0.00425119	ID=gene43354;Dbxref=GeneID:110506916;Name=LOC110506916;gbkey=Gene;gene=LOC110506916;gene_biotype=protein_coding	3215	8	P:GO:0000398; F:GO:0005515; C:GO:0005686; P:GO:0007283; C:GO:0016607; F:GO:0030620; C:GO:0071005; C:GO:0071007	P:mRNA splicing, via spliceosome; F:protein binding; C:U2 snRNP; P:spermatogenesis; C:nuclear speck; F:U2 snRNA binding; C:U2-type precatalytic spliceosome; C:U2-type catalytic step 2 spliceosome	no IPS match	no IPS match	no IPS match
110495895	mxra5	matrix-remodeling-associated protein 5	CNTN5_DANREContactin-5 OS=Danio rerio OX=7955 GN=cntn5 PE=2 SV=1	60.1542	-1.16247	0.349748	-3.32372	0.000888249	0.0256583	ID=gene33430;Dbxref=GeneID:110495895;Name=mxra5;gbkey=Gene;gene=mxra5;gene_biotype=protein_coding	22774	1	P:GO:0048699	P:generation of neurons	no GO terms	IPR003598 (SMART); IPR003599 (SMART); PF13927 (PFAM); IPR013783 (G3DSA:2.60.40.GENE3D); IPR013783 (G3DSA:2.60.40.GENE3D); IPR013098 (PFAM); mobidb-lite (MOBIDB_LITE); mobidb-lite (MOBIDB_LITE); mobidb-lite (MOBIDB_LITE); mobidb-lite (MOBIDB_LITE); mobidb-lite (MOBIDB_LITE); mobidb-lite (MOBIDB_LITE); mobidb-lite (MOBIDB_LITE); mobidb-lite (MOBIDB_LITE); mobidb-lite (MOBIDB_LITE); mobidb-lite (MOB…	no GO terms
100272212	socs3	suppressor of cytokine signaling 3	SOCS3_CHICKSuppressor of cytokine signaling 3 OS=Gallus gallus OX=9031 GN=SOCS3 PE=2 SV=1	73.0349	-1.16394	0.380021	-3.06282	0.0021926	0.0436606	ID=gene25378;Dbxref=GeneID:100272212;Name=socs3;description=suppressor	2164	3	P:GO:0007259; P:GO:0035556; P:GO:0043066	P:receptor signaling pathway via JAK-STAT; P:intracellular signal transduction; P:negative regulation of apoptotic process	P:GO:0007259; P:GO:0035556; P:GO:0043066	IPR001496 (SMART); IPR001496 (SMART); IPR000980 (SMART); IPR036860 (G3DSA:3.30.505.GENE3D); IPR001496 (PFAM); IPR000980 (PFAM); IPR028414 (PANTHER); PTHR44534:SF3 (PANTHER); IPR000980 (PROSITE_PROFILES); IPR001496 (PROSITE_PROFILES); IPR035863 (CDD); IPR036860 (SUPERFAMILY); IPR036036 (SUPERFAMILY)	P:receptor signaling pathway via JAK-STAT; P:intracellular signal transduction; P:negative regulation of apoptotic process
110494169	LOC110494169	nuclear receptor subfamily 4 group A member 1-like	RXRGA_DANRERetinoic acid receptor RXR-gamma-A OS=Danio rerio OX=7955 GN=rxrga PE=2 SV=2	241.462	-1.16421	0.268779	-4.33146	1.48e-05	0.00144073	ID=gene31869;Dbxref=GeneID:110494169;Name=LOC110494169;gbkey=Gene;gene=LOC110494169;gene_biotype=protein_coding	9585	8	F:GO:0003707; F:GO:0004879; C:GO:0005634; F:GO:0008270; P:GO:0030522; P:GO:0043401; F:GO:0043565; P:GO:0045944	F:steroid hormone receptor activity; F:nuclear receptor activity; C:nucleus; F:zinc ion binding; P:intracellular receptor signaling pathway; P:steroid hormone mediated signaling pathway; F:sequence-specific DNA binding; P:positive regulation of transcription by RNA polymerase II	F:GO:0003700; C:GO:0005634; P:GO:0006355; F:GO:0008270; F:GO:0043565	IPR001628 (PRINTS); IPR001628 (SMART); IPR001628 (PFAM); IPR013088 (G3DSA:3.30.50.GENE3D); mobidb-lite (MOBIDB_LITE); mobidb-lite (MOBIDB_LITE); PTHR24085:SF1 (PANTHER); PTHR24085 (PANTHER); IPR001628 (PROSITE_PROFILES); SSF57716 (SUPERFAMILY)	F:DNA-binding transcription factor activity; C:nucleus; P:regulation of transcription, DNA-templated; F:zinc ion binding; F:sequence-specific DNA binding
110522190	LOC110522190	sodium/potassium-transporting ATPase subunit beta-1-interacting protein 2-like isoform	NKAI1_DANRESodium/potassium-transporting ATPase subunit beta-1-interacting protein 1 OS=Danio rerio OX=7955 GN=nkain1 PE=2 SV=1	30.2028	-1.17013	0.3627	-3.22616	0.00125462	0.0311681	ID=gene7205;Dbxref=GeneID:110522190;Name=LOC110522190;gbkey=Gene;gene=LOC110522190;gene_biotype=protein_coding	164775	5	P:GO:0002028; F:GO:0003677; P:GO:0006313; P:GO:0015074; C:GO:0016020	P:regulation of sodium ion transport; F:DNA binding; P:transposition, DNA-mediated; P:DNA integration; C:membrane	F:GO:0003677; P:GO:0006313; P:GO:0015074	IPR038717 (PFAM); IPR002492 (PFAM); G3DSA:3.30.420.470 (GENE3D); IPR036388 (G3DSA:1.10.10.GENE3D); PTHR23022:SF92 (PANTHER); PTHR23022 (PANTHER); IPR009057 (SUPERFAMILY)	F:DNA binding; P:transposition, DNA-mediated; P:DNA integration
110488432	LOC110488432	26S proteasome non-ATPase regulatory subunit 4-like	PSMD4_HUMAN26S proteasome non-ATPase regulatory subunit 4 OS=Homo sapiens OX=9606 GN=PSMD4 PE=1 SV=1	37.2872	-1.17032	0.38203	-3.06342	0.00218822	0.0436327	ID=gene26311;Dbxref=GeneID:110488432;Name=LOC110488432;gbkey=Gene;gene=LOC110488432;gene_biotype=protein_coding;partial=true;start_range=.,35703558	1336	12	C:GO:0005654; C:GO:0005829; F:GO:0008134; C:GO:0008540; F:GO:0016307; P:GO:0016579; F:GO:0031593; F:GO:0042802; P:GO:0043161; P:GO:0043248; P:GO:0043687; P:GO:0046854	C:nucleoplasm; C:cytosol; F:transcription factor binding; C:proteasome regulatory particle, base subcomplex; F:phosphatidylinositol phosphate kinase activity; P:protein deubiquitination; F:polyubiquitin modification-dependent protein binding; F:identical protein binding; P:proteasome-mediated ubiquitin-dependent protein catabolic process; P:proteasome assembly; P:post-translational protein modifi…	no IPS match	no IPS match	no IPS match
110528555	ddx27	probable ATP-dependent RNA helicase DDX27	DDX27_MOUSEProbable ATP-dependent RNA helicase DDX27 OS=Mus musculus OX=10090 GN=Ddx27 PE=1 SV=3	172.335	-1.17086	0.234815	-4.98632	6.15e-07	0.000147053	ID=gene13505;Dbxref=GeneID:110528555;Name=ddx27;gbkey=Gene;gene=ddx27;gene_biotype=protein_coding;partial=true	15406	9	F:GO:0003676; F:GO:0004386; F:GO:0005515; F:GO:0005524; C:GO:0005694; C:GO:0005730; P:GO:0006364; P:GO:0008380; P:GO:0008625	F:nucleic acid binding; F:helicase activity; F:protein binding; F:ATP binding; C:chromosome; C:nucleolus; P:rRNA processing; P:RNA splicing; P:extrinsic apoptotic signaling pathway via death domain receptors	no IPS match	no IPS match	no IPS match	EC:3.6.1.15	Nucleoside-triphosphate phosphatase
110509167	LOC110509167	deoxynucleoside triphosphate triphosphohydrolase SAMHD1-like isoform	SAMH1_DANREDeoxynucleoside triphosphate triphosphohydrolase SAMHD1 OS=Danio rerio OX=7955 GN=samhd1 PE=2 SV=2	315.71	-1.17181	0.34672	-3.3797	0.000725648	0.0227077	ID=gene45514;Dbxref=GeneID:110509167;Name=LOC110509167;gbkey=Gene;gene=LOC110509167;gene_biotype=protein_coding	21906	12	F:GO:0003676; C:GO:0005694; P:GO:0006260; P:GO:0006281; P:GO:0009155; P:GO:0009217; F:GO:0016793; F:GO:0019001; F:GO:0043168; P:GO:0045088; F:GO:0046872; F:GO:0097367	F:nucleic acid binding; C:chromosome; P:DNA replication; P:DNA repair; P:purine deoxyribonucleotide catabolic process; P:purine deoxyribonucleoside triphosphate catabolic process; F:triphosphoric monoester hydrolase activity; F:guanyl nucleotide binding; F:anion binding; P:regulation of innate immune response; F:metal ion binding; F:carbohydrate derivative binding	no GO terms	PTHR45030 (PANTHER)	no GO terms
110535221	LOC110535221	fat storage-inducing transmembrane protein 1-like	FITM1_DANREFat storage-inducing transmembrane protein 1 OS=Danio rerio OX=7955 GN=fitm1 PE=2 SV=1	39.9058	-1.17251	0.389144	-3.01305	0.00258636	0.0487504	ID=gene19191;Dbxref=GeneID:110535221;Name=LOC110535221;gbkey=Gene;gene=LOC110535221;gene_biotype=protein_coding	3053	4	P:GO:0008654; P:GO:0019915; C:GO:0030176; P:GO:0034389	P:phospholipid biosynthetic process; P:lipid storage; C:integral component of endoplasmic reticulum membrane; P:lipid droplet organization	C:GO:0005789; P:GO:0019915	PTHR23129:SF3 (PANTHER); IPR019388 (PANTHER)	C:endoplasmic reticulum membrane; P:lipid storage
110525713	LOC110525713	ankyrin-1-like	MIB1_DANREE3 ubiquitin-protein ligase mib1 OS=Danio rerio OX=7955 GN=mib1 PE=1 SV=1	1593.03	-1.17812	0.253573	-4.64607	3.38e-06	0.00049316	ID=gene10476;Dbxref=GeneID:110525713;Name=LOC110525713;gbkey=Gene;gene=LOC110525713;gene_biotype=protein_coding;partial=true	152473	19	F:GO:0005488; P:GO:0007389; P:GO:0021515; P:GO:0021517; P:GO:0021953; P:GO:0030097; P:GO:0030855; P:GO:0030902; P:GO:0043010; C:GO:0043229; C:GO:0044444; P:GO:0048066; P:GO:0048468; P:GO:0048514; P:GO:0048522; P:GO:0048568; P:GO:0048646; P:GO:0048665; P:GO:0048925	F:binding; P:pattern specification process; P:cell differentiation in spinal cord; P:ventral spinal cord development; P:central nervous system neuron differentiation; P:hemopoiesis; P:epithelial cell differentiation; P:hindbrain development; P:camera-type eye development; C:intracellular organelle; C:cytoplasmic part; P:developmental pigmentation; P:cell development; P:blood vessel morphogenesis;…	no IPS match	no IPS match	no IPS match
110521935	lncRNA	lncRNA		310.434	-1.17846	0.350023	-3.36681	0.000760421	0.0234233	ID=gene6933;Dbxref=GeneID:110521935;Name=LOC110521935;gbkey=Gene;gene=LOC110521935;gene_biotype=lncRNA	6904	NA			no IPS match	no IPS match	no IPS match
110530465	LOC110530465	DNA replication licensing factor mcm4	MCM9_DANREDNA helicase MCM9 OS=Danio rerio OX=7955 GN=mcm9 PE=3 SV=2	344.747	-1.17949	0.233352	-5.05456	4.31e-07	0.000110944	ID=gene15073;Dbxref=GeneID:110530465;Name=LOC110530465;gbkey=Gene;gene=LOC110530465;gene_biotype=protein_coding	10640	6	F:GO:0003677; F:GO:0003678; F:GO:0005524; P:GO:0006270; P:GO:0006281; C:GO:0042555	F:DNA binding; F:DNA helicase activity; F:ATP binding; P:DNA replication initiation; P:DNA repair; C:MCM complex	F:GO:0003677; F:GO:0003678; F:GO:0005524; P:GO:0006270; C:GO:0042555	G3DSA:3.40.50.300 (GENE3D); IPR031327 (PANTHER); IPR008047 (PTHR11630:PANTHER)	F:DNA binding; F:DNA helicase activity; F:ATP binding; P:DNA replication initiation; C:MCM complex
110508267	LOC110508267	macrophage mannose receptor 1-like	MRC1_MOUSEMacrophage mannose receptor 1 OS=Mus musculus OX=10090 GN=Mrc1 PE=1 SV=2	140.771	-1.18037	0.328195	-3.59656	0.00032245	0.013167	ID=gene45513;Dbxref=GeneID:110508267;Name=LOC110508267;gbkey=Gene;gene=LOC110508267;gene_biotype=protein_coding	62491	11	F:GO:0004888; F:GO:0005515; F:GO:0005537; C:GO:0005887; P:GO:0006898; C:GO:0009986; C:GO:0010008; F:GO:0038024; P:GO:0071222; P:GO:0071346; P:GO:0071353	F:transmembrane signaling receptor activity; F:protein binding; F:mannose binding; C:integral component of plasma membrane; P:receptor-mediated endocytosis; C:cell surface; C:endosome membrane; F:cargo receptor activity; P:cellular response to lipopolysaccharide; P:cellular response to interferon-gamma; P:cellular response to interleukin-4	no GO terms	mobidb-lite (MOBIDB_LITE); mobidb-lite (MOBIDB_LITE)	no GO terms
110508600	LOC110508600	DNA replication licensing factor mcm4-like	MCM9_DANREDNA helicase MCM9 OS=Danio rerio OX=7955 GN=mcm9 PE=3 SV=2	244.581	-1.18304	0.23046	-5.1334	2.85e-07	8.3e-05	ID=gene44847;Dbxref=GeneID:110508600;Name=LOC110508600;gbkey=Gene;gene=LOC110508600;gene_biotype=protein_coding	15566	3	P:GO:0006281; F:GO:0097159; F:GO:1901363	P:DNA repair; F:organic cyclic compound binding; F:heterocyclic compound binding	no IPS match	no IPS match	no IPS match
110492403	LOC110492403	interferon regulatory factor 4-like	IRF4_HUMANInterferon regulatory factor 4 OS=Homo sapiens OX=9606 GN=IRF4 PE=1 SV=1	106.623	-1.1843	0.260057	-4.55398	5.26e-06	0.000685606	ID=gene30177;Dbxref=GeneID:110492403;Name=LOC110492403;gbkey=Gene;gene=LOC110492403;gene_biotype=protein_coding	3749	32	P:GO:0000122; C:GO:0000788; F:GO:0000978; F:GO:0001227; F:GO:0001228; F:GO:0005515; C:GO:0005654; C:GO:0005829; P:GO:0006479; P:GO:0006909; P:GO:0006914; F:GO:0016279; P:GO:0032729; P:GO:0032735; P:GO:0034122; P:GO:0042742; P:GO:0042832; P:GO:0043011; P:GO:0043388; P:GO:0043966; P:GO:0043967; P:GO:0044130; P:GO:0045082; P:GO:0045086; P:GO:0045368; P:GO:0045404; P:GO:0045944; P:GO:0060333; P:GO:00…	P:negative regulation of transcription by RNA polymerase II; C:nuclear nucleosome; F:RNA polymerase II proximal promoter sequence-specific DNA binding; F:DNA-binding transcription repressor activity, RNA polymerase II-specific; F:DNA-binding transcription activator activity, RNA polymerase II-specific; F:protein binding; C:nucleoplasm; C:cytosol; P:protein methylation; P:phagocytosis; P:autophagy…	F:GO:0003700; F:GO:0005515; P:GO:0006355; F:GO:0044212	IPR019471 (SMART); IPR019471 (PFAM); IPR017855 (G3DSA:2.60.200.GENE3D); IPR001346 (PANTHER); PTHR11949:SF24 (PANTHER); IPR008984 (SUPERFAMILY)	F:DNA-binding transcription factor activity; F:protein binding; P:regulation of transcription, DNA-templated; F:transcription regulatory region DNA binding
110495002	LOC110495002	suppressor of cytokine signaling 1-like	SOCS1_HUMANSuppressor of cytokine signaling 1 OS=Homo sapiens OX=9606 GN=SOCS1 PE=1 SV=1	494.325	-1.18443	0.274784	-4.31039	1.63e-05	0.00154064	ID=gene30720;Dbxref=GeneID:110495002;Name=LOC110495002;gbkey=Gene;gene=LOC110495002;gene_biotype=protein_coding;partial=true;start_range=.,754099	758	21	F:GO:0005159; C:GO:0005654; P:GO:0010533; F:GO:0019210; F:GO:0019901; P:GO:0031100; P:GO:0032355; P:GO:0032496; P:GO:0032570; P:GO:0035556; C:GO:0036464; P:GO:0042532; P:GO:0043372; P:GO:0043377; P:GO:0045444; P:GO:0045591; P:GO:0046627; P:GO:0050707; P:GO:0060334; P:GO:0071230; P:GO:0071407	F:insulin-like growth factor receptor binding; C:nucleoplasm; P:regulation of activation of Janus kinase activity; F:kinase inhibitor activity; F:protein kinase binding; P:animal organ regeneration; P:response to estradiol; P:response to lipopolysaccharide; P:response to progesterone; P:intracellular signal transduction; C:cytoplasmic ribonucleoprotein granule; P:negative regulation of tyrosine p…	C:GO:0005737; P:GO:0035556; P:GO:0046426; P:GO:0060334	IPR001496 (SMART); IPR036860 (G3DSA:3.30.505.GENE3D); PTHR44621:SF2 (PANTHER); IPR028411 (PANTHER); PS51257 (PROSITE_PROFILES); IPR001496 (PROSITE_PROFILES); IPR036036 (SUPERFAMILY); IPR036860 (SUPERFAMILY)	C:cytoplasm; P:intracellular signal transduction; P:negative regulation of receptor signaling pathway via JAK-STAT; P:regulation of interferon-gamma-mediated signaling pathway
110527987	LOC110527987	uncharacterized protein PB18E9.04c-like isoform	uncharacterized protein PB18E9.04c-like isoform X8	137.108	-1.18953	0.330253	-3.60189	0.000315915	0.0129906	ID=gene12868;Dbxref=GeneID:110527987;Name=LOC110527987;gbkey=Gene;gene=LOC110527987;gene_biotype=protein_coding	20188	NA			no IPS match	no IPS match	no IPS match
110485322	LOC110485322	T-cell acute lymphocytic leukemia protein 1 homolog	TAL1_DANRET-cell acute lymphocytic leukemia protein 1 homolog OS=Danio rerio OX=7955 GN=tal1 PE=1 SV=1	65.943	-1.19029	0.353887	-3.36347	0.000769705	0.0235704	ID=gene198;Dbxref=GeneID:110485322;Name=LOC110485322;gbkey=Gene;gene=LOC110485322;gene_biotype=protein_coding	4783	41	F:GO:0000977; F:GO:0000981; P:GO:0001525; P:GO:0001570; P:GO:0001947; P:GO:0003142; P:GO:0003144; P:GO:0003342; P:GO:0003357; C:GO:0005634; C:GO:0005667; C:GO:0005737; P:GO:0006357; P:GO:0007346; P:GO:0010002; P:GO:0010842; P:GO:0019827; P:GO:0030859; P:GO:0030878; P:GO:0030902; P:GO:0031017; P:GO:0035118; P:GO:0035881; P:GO:0036269; P:GO:0043473; P:GO:0045165; P:GO:0045603; P:GO:0045893; P:GO:00…	F:RNA polymerase II regulatory region sequence-specific DNA binding; F:DNA-binding transcription factor activity, RNA polymerase II-specific; P:angiogenesis; P:vasculogenesis; P:heart looping; P:cardiogenic plate morphogenesis; P:embryonic heart tube formation; P:proepicardium development; P:noradrenergic neuron differentiation; C:nucleus; C:transcription factor complex; C:cytoplasm; P:regulation…	no IPS match	no IPS match	no IPS match
110524401	LOC110524401	glypican-5-like	GPC3_DANREGlypican-3 OS=Danio rerio OX=7955 GN=gpc3 PE=1 SV=1	59.5015	-1.19507	0.379291	-3.15081	0.00162819	0.0368187	ID=gene9260;Dbxref=GeneID:110524401;Name=LOC110524401;gbkey=Gene;gene=LOC110524401;gene_biotype=protein_coding;partial=true	78813	7	F:GO:0003677; P:GO:0006313; P:GO:0009968; P:GO:0015074; P:GO:0048513; P:GO:0060828; P:GO:0061009	F:DNA binding; P:transposition, DNA-mediated; P:negative regulation of signal transduction; P:DNA integration; P:animal organ development; P:regulation of canonical Wnt signaling pathway; P:common bile duct development	F:GO:0003677; P:GO:0006313; P:GO:0015074	IPR002492 (PFAM)	F:DNA binding; P:transposition, DNA-mediated; P:DNA integration
110500411	LOC110500411	apolipoprotein L6-like	NEK1_MOUSESerine/threonine-protein kinase Nek1 OS=Mus musculus OX=10090 GN=Nek1 PE=1 SV=2	155.641	-1.1999	0.377186	-3.18118	0.00146676	0.0346267	ID=gene37658;Dbxref=GeneID:110500411;Name=LOC110500411;gbkey=Gene;gene=LOC110500411;gene_biotype=protein_coding	16433	23	C:GO:0000242; P:GO:0001822; F:GO:0004674; F:GO:0004713; F:GO:0005524; C:GO:0005576; C:GO:0005634; P:GO:0006869; P:GO:0007283; F:GO:0008289; P:GO:0010212; P:GO:0018108; P:GO:0023014; P:GO:0031098; P:GO:0032147; P:GO:0035264; P:GO:0042157; P:GO:0042769; F:GO:0046872; P:GO:0051301; P:GO:0060271; F:GO:0071889; P:GO:2000001	C:pericentriolar material; P:kidney development; F:protein serine/threonine kinase activity; F:protein tyrosine kinase activity; F:ATP binding; C:extracellular region; C:nucleus; P:lipid transport; P:spermatogenesis; F:lipid binding; P:response to ionizing radiation; P:peptidyl-tyrosine phosphorylation; P:signal transduction by protein phosphorylation; P:stress-activated protein kinase signaling …	C:GO:0005576; P:GO:0006869; F:GO:0008289; P:GO:0042157	IPR008405 (PFAM); IPR008405 (PANTHER); PTHR14096:SF54 (PANTHER)	C:extracellular region; P:lipid transport; F:lipid binding; P:lipoprotein metabolic process	EC:2.7.10; EC:2.7.11	Transferring phosphorus-containing groups; Transferring phosphorus-containing groups
110521797	LOC110521797	putative tyrosine-protein phosphatase auxilin	AUXI_BOVINPutative tyrosine-protein phosphatase auxilin OS=Bos taurus OX=9913 GN=DNAJC6 PE=1 SV=1	367.721	-1.20143	0.350633	-3.42646	0.000611512	0.0202537	ID=gene6777;Dbxref=GeneID:110521797;Name=LOC110521797;gbkey=Gene;gene=LOC110521797;gene_biotype=protein_coding;partial=true	55812	34	F:GO:0003677; F:GO:0004674; F:GO:0004725; F:GO:0005524; C:GO:0005794; C:GO:0005829; C:GO:0005925; P:GO:0006313; P:GO:0006468; P:GO:0007029; P:GO:0007030; P:GO:0007049; P:GO:0009913; P:GO:0010977; C:GO:0014069; P:GO:0015074; P:GO:0016191; F:GO:0017124; F:GO:0030332; C:GO:0031982; F:GO:0032050; P:GO:0034067; P:GO:0035335; P:GO:0035622; C:GO:0048471; P:GO:0048853; P:GO:0061024; P:GO:0061436; P:GO:00…	F:DNA binding; F:protein serine/threonine kinase activity; F:protein tyrosine phosphatase activity; F:ATP binding; C:Golgi apparatus; C:cytosol; C:focal adhesion; P:transposition, DNA-mediated; P:protein phosphorylation; P:endoplasmic reticulum organization; P:Golgi organization; P:cell cycle; P:epidermal cell differentiation; P:negative regulation of neuron projection development; C:postsynaptic…	no GO terms	IPR036691 (G3DSA:3.60.10.GENE3D); IPR036691 (SUPERFAMILY)	no GO terms	EC:2.7.11; EC:3.1.3.16; EC:3.1.3.48	Transferring phosphorus-containing groups; Protein-serine/threonine phosphatase; Protein-tyrosine-phosphatase
110537474	lncRNA	lncRNA	MD13L_DANREMediator of RNA polymerase II transcription subunit 13-like OS=Danio rerio OX=7955 GN=zgc:153454 PE=2 SV=1	32.3524	-1.20772	0.400513	-3.01545	0.00256601	0.0484874	ID=gene21417;Dbxref=GeneID:110537474;Name=LOC110537474;gbkey=Gene;gene=LOC110537474;gene_biotype=lncRNA	10954	4	P:GO:0001755; F:GO:0003712; P:GO:0006357; C:GO:0016592	P:neural crest cell migration; F:transcription coregulator activity; P:regulation of transcription by RNA polymerase II; C:mediator complex	no IPS match	no IPS match	no IPS match
110494765	LOC110494765	tubulin beta-6 chain-like	TBB_PSEAMTubulin beta chain OS=Pseudopleuronectes americanus OX=8265 PE=2 SV=1	1900.84	-1.20785	0.255878	-4.7204	2.35e-06	0.000392293	ID=gene32600;Dbxref=GeneID:110494765;Name=LOC110494765;gbkey=Gene;gene=LOC110494765;gene_biotype=protein_coding	4175	7	F:GO:0003924; F:GO:0005200; F:GO:0005525; C:GO:0005737; C:GO:0005874; P:GO:0007010; P:GO:0007017	F:GTPase activity; F:structural constituent of cytoskeleton; F:GTP binding; C:cytoplasm; C:microtubule; P:cytoskeleton organization; P:microtubule-based process	F:GO:0003924; F:GO:0005200; F:GO:0005525; C:GO:0005874; P:GO:0007017	IPR000217 (PRINTS); IPR002453 (PRINTS); IPR003008 (SMART); IPR018316 (SMART); IPR023123 (G3DSA:1.10.287.GENE3D); IPR036525 (G3DSA:3.40.50.GENE3D); IPR003008 (PFAM); IPR018316 (PFAM); IPR037103 (G3DSA:3.30.1330.GENE3D); mobidb-lite (MOBIDB_LITE); IPR000217 (PANTHER); IPR002453 (PTHR11588:PANTHER); cd02187 (CDD); IPR036525 (SUPERFAMILY); IPR008280 (SUPERFAMILY)	F:GTPase activity; F:structural constituent of cytoskeleton; F:GTP binding; C:microtubule; P:microtubule-based process	EC:3.6.1.15	Nucleoside-triphosphate phosphatase
110500466	LOC110500466	nicotinamide phosphoribosyltransferase-like	NAMPT_RATNicotinamide phosphoribosyltransferase OS=Rattus norvegicus OX=10116 GN=Nampt PE=1 SV=1	892.796	-1.20791	0.256341	-4.71213	2.45e-06	0.000402118	ID=gene3685;Dbxref=GeneID:110500466;Name=LOC110500466;gbkey=Gene;gene=LOC110500466;gene_biotype=protein_coding	18526	30	P:GO:0001774; F:GO:0004514; F:GO:0005125; C:GO:0005615; C:GO:0005829; C:GO:0005886; P:GO:0007267; P:GO:0007565; F:GO:0008144; P:GO:0008286; P:GO:0010469; P:GO:0010507; P:GO:0014070; P:GO:0014916; C:GO:0016607; C:GO:0030054; P:GO:0032922; P:GO:0034356; F:GO:0042803; P:GO:0045944; F:GO:0047280; P:GO:0048661; P:GO:0051770; P:GO:0060612; P:GO:0070997; P:GO:0071479; P:GO:0090650; P:GO:1904646; P:GO:19…	P:microglial cell activation; F:nicotinate-nucleotide diphosphorylase (carboxylating) activity; F:cytokine activity; C:extracellular space; C:cytosol; C:plasma membrane; P:cell-cell signaling; P:female pregnancy; F:drug binding; P:insulin receptor signaling pathway; P:regulation of signaling receptor activity; P:negative regulation of autophagy; P:response to organic cyclic compound; P:regulation…	no GO terms	G3DSA:2.160.20.80 (GENE3D); SSF141571 (SUPERFAMILY)	no GO terms	EC:2.4.2.19; EC:2.4.2.12	Nicotinate-nucleotide diphosphorylase (carboxylating); Nicotinamide phosphoribosyltransferase
110533620	LOC110533620	T-box transcription factor TBX6L-like isoform	TBX6L_DANRET-box transcription factor TBX6L OS=Danio rerio OX=7955 GN=tbx6l PE=2 SV=1	77.7598	-1.20821	0.307081	-3.9345	8.34e-05	0.00498041	ID=gene17810;Dbxref=GeneID:110533620;Name=LOC110533620;gbkey=Gene;gene=LOC110533620;gene_biotype=protein_coding	20479	3	F:GO:0003677; P:GO:0006313; P:GO:0015074	F:DNA binding; P:transposition, DNA-mediated; P:DNA integration	no GO terms	mobidb-lite (MOBIDB_LITE); mobidb-lite (MOBIDB_LITE)	no GO terms
100136627	lgals9	VHSV-induced protein-9 isoform	GRIFN_DANREGrifin OS=Danio rerio OX=7955 GN=grifin PE=1 SV=1	884.421	-1.21101	0.259063	-4.67458	2.95e-06	0.000452995	ID=gene21183;Dbxref=GeneID:100136627;Name=lgals9;description=VHSV-induced	11366	4	F:GO:0003677; P:GO:0006313; P:GO:0015074; F:GO:0030395	F:DNA binding; P:transposition, DNA-mediated; P:DNA integration; F:lactose binding	F:GO:0003677; P:GO:0006313; P:GO:0015074	IPR002492 (PFAM); G3DSA:3.30.420.470 (GENE3D); PTHR23022 (PANTHER); PTHR23022:SF92 (PANTHER); IPR009057 (SUPERFAMILY)	F:DNA binding; P:transposition, DNA-mediated; P:DNA integration
110524074	LOC110524074	T-cell acute lymphocytic leukemia protein 1 homolog	TAL1_DANRET-cell acute lymphocytic leukemia protein 1 homolog OS=Danio rerio OX=7955 GN=tal1 PE=1 SV=1	795.135	-1.21575	0.285247	-4.2621	2.03e-05	0.00181286	ID=gene8929;Dbxref=GeneID:110524074;Name=LOC110524074;gbkey=Gene;gene=LOC110524074;gene_biotype=protein_coding	5220	43	F:GO:0000977; F:GO:0000981; P:GO:0001525; P:GO:0001570; P:GO:0001947; P:GO:0003142; P:GO:0003144; P:GO:0003342; P:GO:0003357; C:GO:0005634; C:GO:0005667; C:GO:0005737; P:GO:0006357; P:GO:0007346; P:GO:0010002; P:GO:0010842; P:GO:0019827; P:GO:0030859; P:GO:0030878; P:GO:0030902; P:GO:0031017; P:GO:0035118; P:GO:0035881; P:GO:0036269; P:GO:0043473; P:GO:0045165; P:GO:0045603; P:GO:0045893; F:GO:00…	F:RNA polymerase II regulatory region sequence-specific DNA binding; F:DNA-binding transcription factor activity, RNA polymerase II-specific; P:angiogenesis; P:vasculogenesis; P:heart looping; P:cardiogenic plate morphogenesis; P:embryonic heart tube formation; P:proepicardium development; P:noradrenergic neuron differentiation; C:nucleus; C:transcription factor complex; C:cytoplasm; P:regulation…	no IPS match	no IPS match	no IPS match
110526705	LOC110526705	major histocompatibility complex class I-related gene protein-like	HMR1_PANTRMajor histocompatibility complex class I-related gene protein OS=Pan troglodytes OX=9598 GN=MR1 PE=2 SV=1	90.092	-1.21651	0.306723	-3.96616	7.3e-05	0.00455149	ID=gene11545;Dbxref=GeneID:110526705;Name=LOC110526705;end_range=75468797,.;gbkey=Gene;gene=LOC110526705;gene_biotype=protein_coding;partial=true	2481	4	P:GO:0002376; C:GO:0016020; C:GO:0044464; P:GO:0050896	P:immune system process; C:membrane; C:cell part; P:response to stimulus	no GO terms	IPR003597 (SMART); IPR013783 (G3DSA:2.60.40.GENE3D); IPR003597 (PFAM); IPR037055 (G3DSA:3.30.500.GENE3D); PTHR16675 (PANTHER); PTHR16675:SF191 (PANTHER); IPR011162 (SUPERFAMILY); IPR036179 (SUPERFAMILY)	no GO terms
110527131	LOC110527131	transmembrane protein 229B-like	T229B_DANRETransmembrane protein 229b OS=Danio rerio OX=7955 GN=tmem229b PE=2 SV=1	244.082	-1.22058	0.287172	-4.25034	2.13e-05	0.00187211	ID=gene1196;Dbxref=GeneID:110527131;Name=LOC110527131;gbkey=Gene;gene=LOC110527131;gene_biotype=protein_coding	12793	NA			no GO terms	IPR010540 (PFAM); PTHR31746 (PANTHER)	no GO terms
110518735	LOC110518735	nucleolar protein 58-like	PRP31_DANREU4/U6 small nuclear ribonucleoprotein Prp31 OS=Danio rerio OX=7955 GN=prpf31 PE=2 SV=1	22.6557	-1.22209	0.370891	-3.29502	0.000984142	0.0267614	ID=gene54528;Dbxref=GeneID:110518735;Name=LOC110518735;gbkey=Gene;gene=LOC110518735;gene_biotype=protein_coding	6073	3	P:GO:0000398; C:GO:0044428; C:GO:1990904	P:mRNA splicing, via spliceosome; C:nuclear part; C:ribonucleoprotein complex	no IPS match	no IPS match	no IPS match
110537869	LOC110537869	B-cell lymphoma 3 protein homolog	BCL3_MOUSEB-cell lymphoma 3 protein homolog OS=Mus musculus OX=10090 GN=Bcl3 PE=1 SV=2	549.499	-1.23016	0.254996	-4.82422	1.41e-06	0.000266589	ID=gene2051;Dbxref=GeneID:110537869;Name=LOC110537869;gbkey=Gene;gene=LOC110537869;gene_biotype=protein_coding	25166	39	F:GO:0000976; P:GO:0002268; P:GO:0002315; P:GO:0002455; P:GO:0002467; F:GO:0003700; C:GO:0005654; C:GO:0005829; C:GO:0005886; P:GO:0007249; P:GO:0009615; P:GO:0010225; P:GO:0019730; P:GO:0030198; P:GO:0030330; C:GO:0030496; F:GO:0030674; P:GO:0032729; C:GO:0032996; C:GO:0033257; P:GO:0042088; P:GO:0042536; P:GO:0042742; P:GO:0042771; P:GO:0042832; P:GO:0043066; P:GO:0045064; P:GO:0045082; P:GO:00…	F:transcription regulatory region sequence-specific DNA binding; P:follicular dendritic cell differentiation; P:marginal zone B cell differentiation; P:humoral immune response mediated by circulating immunoglobulin; P:germinal center formation; F:DNA-binding transcription factor activity; C:nucleoplasm; C:cytosol; C:plasma membrane; P:I-kappaB kinase/NF-kappaB signaling; P:response to virus; P:re…	no IPS match	no IPS match	no IPS match
100136207	LOC100136207	hemoglobin subunit beta-1-like	HBB1_ONCMYHemoglobin subunit beta-1 OS=Oncorhynchus mykiss OX=8022 GN=hbb1 PE=1 SV=1	15320.8	-1.23212	0.338502	-3.63991	0.000272733	0.0117399	ID=gene24447;Dbxref=GeneID:100136207;Name=LOC100136207;gbkey=Gene;gene=LOC100136207;gene_biotype=protein_coding	1081	4	C:GO:0005833; P:GO:0015671; F:GO:0019825; F:GO:0020037	C:hemoglobin complex; P:oxygen transport; F:oxygen binding; F:heme binding	C:GO:0005833; P:GO:0015671; F:GO:0019825; F:GO:0020037	IPR002337 (PRINTS); IPR000971 (PFAM); IPR012292 (G3DSA:1.10.490.GENE3D); PTHR11442 (PANTHER); PTHR11442:SF7 (PANTHER); IPR000971 (PROSITE_PROFILES); IPR009050 (SUPERFAMILY)	C:hemoglobin complex; P:oxygen transport; F:oxygen binding; F:heme binding
110529297	pseudogene	pseudogene	NA	43.6452	-1.24088	0.38357	-3.23509	0.00121605	0.0306253	ID=gene13762;Dbxref=GeneID:110529297;Name=LOC110529297;gbkey=Gene;gene=LOC110529297;gene_biotype=pseudogene;pseudo=true	NA	NA	NA	NA	NA	NA	NA	NA	NA
110522641	LOC110522641	proto-oncogene c-Fos-like	FOS_TAKRUProto-oncogene c-Fos OS=Takifugu rubripes OX=31033 GN=fos PE=3 SV=1	114.8	-1.24314	0.342394	-3.63072	0.000282627	0.0120801	ID=gene7723;Dbxref=GeneID:110522641;Name=LOC110522641;gbkey=Gene;gene=LOC110522641;gene_biotype=protein_coding;partial=true	2856	4	F:GO:0003677; F:GO:0003700; C:GO:0005667; P:GO:0006357	F:DNA binding; F:DNA-binding transcription factor activity; C:transcription factor complex; P:regulation of transcription by RNA polymerase II	F:GO:0003677; F:GO:0003700; C:GO:0005667; P:GO:0006357	IPR000837 (PRINTS); G3DSA:1.20.5.170 (GENE3D); mobidb-lite (MOBIDB_LITE); IPR029816 (PTHR23351:PANTHER); IPR000837 (PANTHER)	F:DNA binding; F:DNA-binding transcription factor activity; C:transcription factor complex; P:regulation of transcription by RNA polymerase II
110503654	LOC110503654	XIAP-associated factor 1-like	XIAP-associated factor 1-like	592.33	-1.2432	0.3918	-3.17304	0.00150851	0.0352415	ID=gene40116;Dbxref=GeneID:110503654;Name=LOC110503654;gbkey=Gene;gene=LOC110503654;gene_biotype=protein_coding	3430	NA			no IPS match	no IPS match	no IPS match
110490313	LOC110490313	patatin-like phospholipase domain-containing protein 2	PLPL2_RATPatatin-like phospholipase domain-containing protein 2 OS=Rattus norvegicus OX=10116 GN=Pnpla2 PE=1 SV=1	44.1291	-1.24755	0.35788	-3.48595	0.000490397	0.0176928	ID=gene28243;Dbxref=GeneID:110490313;Name=LOC110490313;gbkey=Gene;gene=LOC110490313;gene_biotype=protein_coding	31032	25	P:GO:0001676; P:GO:0002021; F:GO:0003841; F:GO:0004465; F:GO:0004623; F:GO:0005515; C:GO:0005654; C:GO:0005788; C:GO:0005789; C:GO:0005811; C:GO:0005829; C:GO:0005886; P:GO:0006654; P:GO:0010891; P:GO:0010898; C:GO:0016021; P:GO:0019432; P:GO:0034389; F:GO:0035727; F:GO:0036042; P:GO:0036153; P:GO:0043687; F:GO:0051264; F:GO:0051265; P:GO:0055088	P:long-chain fatty acid metabolic process; P:response to dietary excess; F:1-acylglycerol-3-phosphate O-acyltransferase activity; F:lipoprotein lipase activity; F:phospholipase A2 activity; F:protein binding; C:nucleoplasm; C:endoplasmic reticulum lumen; C:endoplasmic reticulum membrane; C:lipid droplet; C:cytosol; C:plasma membrane; P:phosphatidic acid biosynthetic process; P:negative regulation…	no GO terms	IPR000477 (PFAM); PTHR45030 (PANTHER); IPR000477 (PROSITE_PROFILES); cd01650 (CDD); SSF56672 (SUPERFAMILY)	no GO terms	EC:2.3.1.51; EC:3.1.1.34; EC:3.1.1.1; EC:3.1.1.4; EC:3.1.1.3	1-acylglycerol-3-phosphate O-acyltransferase; Lipoprotein lipase; Carboxylesterase; Phospholipase A(2); Triacylglycerol lipase
110531658	LOC110531658	perforin-1-like	PERF_RATPerforin-1 OS=Rattus norvegicus OX=10116 GN=Prf1 PE=2 SV=1	144.368	-1.24846	0.264767	-4.71531	2.41e-06	0.000398042	ID=gene16004;Dbxref=GeneID:110531658;Name=LOC110531658;gbkey=Gene;gene=LOC110531658;gene_biotype=protein_coding	5366	7	P:GO:0001771; F:GO:0005515; P:GO:0006952; P:GO:0009607; C:GO:0016021; C:GO:0031410; P:GO:0051712	P:immunological synapse formation; F:protein binding; P:defense response; P:response to biotic stimulus; C:integral component of membrane; C:cytoplasmic vesicle; P:positive regulation of killing of cells of other organism	no GO terms	PTHR19325:SF471 (PANTHER); PTHR19325 (PANTHER)	no GO terms
110515910	LOC110515910	Krueppel-like factor 1	SP8_DANRETranscription factor Sp8 OS=Danio rerio OX=7955 GN=sp8b PE=2 SV=1	59.2145	-1.25105	0.402247	-3.11016	0.00186984	0.0399518	ID=gene51830;Dbxref=GeneID:110515910;Name=LOC110515910;gbkey=Gene;gene=LOC110515910;gene_biotype=protein_coding	1623	1	F:GO:0003676	F:nucleic acid binding	F:GO:0003676	IPR013087 (SMART); G3DSA:3.30.160.60 (GENE3D); mobidb-lite (MOBIDB_LITE); mobidb-lite (MOBIDB_LITE); mobidb-lite (MOBIDB_LITE); mobidb-lite (MOBIDB_LITE); PTHR45261 (PANTHER); IPR013087 (PROSITE_PROFILES); IPR036236 (SUPERFAMILY)	F:nucleic acid binding
110538200	LOC110538200	coenzyme Q-binding protein COQ10 homolog, mitochondrial-like isoform	CQ10X_DANRECoenzyme Q-binding protein COQ10 homolog, mitochondrial OS=Danio rerio OX=7955 GN=zgc:73324 PE=2 SV=2	43.3664	-1.25334	0.374199	-3.34938	0.000809912	0.024287	ID=gene22320;Dbxref=GeneID:110538200;Name=LOC110538200;gbkey=Gene;gene=LOC110538200;gene_biotype=protein_coding	8064	5	C:GO:0005739; P:GO:0006744; C:GO:0016020; P:GO:0045333; F:GO:0048039	C:mitochondrion; P:ubiquinone biosynthetic process; C:membrane; P:cellular respiration; F:ubiquinone binding	no IPS match	no IPS match	no IPS match
110487422	LOC110487422	NACHT, LRR and PYD domains-containing protein 12-like	STXB_SYNHOStonustoxin subunit beta OS=Synanceia horrida OX=13279 PE=1 SV=3	102.561	-1.25402	0.374878	-3.34513	0.000822428	0.0244929	ID=gene25260;Dbxref=GeneID:110487422;Name=LOC110487422;gbkey=Gene;gene=LOC110487422;gene_biotype=protein_coding	13523	1	F:GO:0005515	F:protein binding	no GO terms	IPR041075 (PFAM); IPR041267 (PFAM); PTHR24106:SF174 (PANTHER); PTHR24106 (PANTHER)	no GO terms
110529792	LOC110529792	B2 bradykinin receptor-like	APJA_DANREApelin receptor A OS=Danio rerio OX=7955 GN=aplnra PE=1 SV=2	28.7219	-1.25435	0.376811	-3.32886	0.000872014	0.0254208	ID=gene14308;Dbxref=GeneID:110529792;Name=LOC110529792;gbkey=Gene;gene=LOC110529792;gene_biotype=protein_coding	3503	5	F:GO:0004947; P:GO:0006939; P:GO:0007186; C:GO:0016021; P:GO:0042310	F:bradykinin receptor activity; P:smooth muscle contraction; P:G protein-coupled receptor signaling pathway; C:integral component of membrane; P:vasoconstriction	F:GO:0004930; F:GO:0004947; P:GO:0006939; P:GO:0007186; C:GO:0016021; P:GO:0042310	IPR001504 (PRINTS); IPR000276 (PRINTS); IPR000496 (PRINTS); G3DSA:1.20.1070.10 (GENE3D); IPR000276 (PFAM); PTHR24228:SF25 (PANTHER); PTHR24228 (PANTHER); IPR017452 (PROSITE_PROFILES); SSF81321 (SUPERFAMILY)	F:G protein-coupled receptor activity; F:bradykinin receptor activity; P:smooth muscle contraction; P:G protein-coupled receptor signaling pathway; C:integral component of membrane; P:vasoconstriction
110530538	LOC110530538	soluble scavenger receptor cysteine-rich domain-containing protein SSC5D-like isoform	soluble scavenger receptor cysteine-rich domain-containing protein SSC5D-like isoform X1	298.678	-1.25512	0.271754	-4.6186	3.86e-06	0.000540294	ID=gene15148;Dbxref=GeneID:110530538;Name=LOC110530538;gbkey=Gene;gene=LOC110530538;gene_biotype=protein_coding	4721	NA			no GO terms	mobidb-lite (MOBIDB_LITE); mobidb-lite (MOBIDB_LITE)	no GO terms
110528308	LOC110528308	sodium- and chloride-dependent GABA transporter 2-like isoform	S6A13_BOVINSodium- and chloride-dependent GABA transporter 2 OS=Bos taurus OX=9913 GN=SLC6A13 PE=2 SV=1	474.741	-1.2557	0.29543	-4.25041	2.13e-05	0.00187211	ID=gene13233;Dbxref=GeneID:110528308;Name=LOC110528308;gbkey=Gene;gene=LOC110528308;gene_biotype=protein_coding	29756	14	F:GO:0003676; F:GO:0005332; C:GO:0005737; P:GO:0007420; P:GO:0015074; P:GO:0015812; F:GO:0042165; P:GO:0042493; C:GO:0043005; P:GO:0055085; P:GO:0098810; C:GO:0098982; C:GO:0099055; C:GO:0099056	F:nucleic acid binding; F:gamma-aminobutyric acid:sodium symporter activity; C:cytoplasm; P:brain development; P:DNA integration; P:gamma-aminobutyric acid transport; F:neurotransmitter binding; P:response to drug; C:neuron projection; P:transmembrane transport; P:neurotransmitter reuptake; C:GABA-ergic synapse; C:integral component of postsynaptic membrane; C:integral component of presynaptic me…	F:GO:0003676; P:GO:0015074	IPR036397 (G3DSA:3.30.420.GENE3D); IPR001584 (PFAM); PTHR44369 (PANTHER); IPR001584 (PROSITE_PROFILES); IPR012337 (SUPERFAMILY)	F:nucleic acid binding; P:DNA integration
110499148	LOC110499148	disintegrin and metalloproteinase domain-containing protein 8-like isoform	ADA33_HUMANDisintegrin and metalloproteinase domain-containing protein 33 OS=Homo sapiens OX=9606 GN=ADAM33 PE=1 SV=2	203.487	-1.25753	0.272039	-4.62263	3.79e-06	0.000532348	ID=gene36401;Dbxref=GeneID:110499148;Name=LOC110499148;gbkey=Gene;gene=LOC110499148;gene_biotype=protein_coding	14105	3	F:GO:0008168; F:GO:0016706; P:GO:0055114	F:methyltransferase activity; F:2-oxoglutarate-dependent dioxygenase activity; P:oxidation-reduction process	F:GO:0008168; F:GO:0016706; P:GO:0055114	IPR015095 (PFAM); IPR000477 (PFAM); PTHR45612 (PANTHER); IPR000477 (PROSITE_PROFILES); SSF56672 (SUPERFAMILY)	F:methyltransferase activity; F:2-oxoglutarate-dependent dioxygenase activity; P:oxidation-reduction process
100136740	slc9a1	Na(+)/H(+) exchanger beta isoform	NHEB_ONCMYNa(+)/H(+) exchanger beta OS=Oncorhynchus mykiss OX=8022 PE=2 SV=1	127.635	-1.26178	0.355289	-3.55141	0.000383168	0.0148127	ID=gene25799;Dbxref=GeneID:100136740;Name=slc9a1;description=solute	13790	9	F:GO:0003677; P:GO:0006313; P:GO:0006885; P:GO:0015074; F:GO:0015385; C:GO:0016021; C:GO:0016323; P:GO:0035725; P:GO:1902600	F:DNA binding; P:transposition, DNA-mediated; P:regulation of pH; P:DNA integration; F:sodium:proton antiporter activity; C:integral component of membrane; C:basolateral plasma membrane; P:sodium ion transmembrane transport; P:proton transmembrane transport	F:GO:0003677; P:GO:0006313; P:GO:0015074	G3DSA:3.30.420.470 (GENE3D); IPR036388 (G3DSA:1.10.10.GENE3D); IPR002492 (PFAM); PTHR23022 (PANTHER); PTHR23022:SF92 (PANTHER); IPR009057 (SUPERFAMILY)	F:DNA binding; P:transposition, DNA-mediated; P:DNA integration
110506413	LOC110506413	protein CBFA2T3-like	MTG16_CHICKProtein CBFA2T3 OS=Gallus gallus OX=9031 GN=CBFA2T3 PE=2 SV=1	657.144	-1.26236	0.233961	-5.3956	6.83e-08	2.58e-05	ID=gene42783;Dbxref=GeneID:110506413;Name=LOC110506413;gbkey=Gene;gene=LOC110506413;gene_biotype=protein_coding;partial=true	51618	21	P:GO:0000122; C:GO:0000139; P:GO:0001666; F:GO:0003677; F:GO:0003682; F:GO:0003700; F:GO:0003714; C:GO:0005654; C:GO:0005730; P:GO:0008285; P:GO:0010977; C:GO:0016363; C:GO:0017053; P:GO:0030851; P:GO:0032436; F:GO:0042803; P:GO:0045599; P:GO:0045820; F:GO:0046872; P:GO:0051101; P:GO:1903715	P:negative regulation of transcription by RNA polymerase II; C:Golgi membrane; P:response to hypoxia; F:DNA binding; F:chromatin binding; F:DNA-binding transcription factor activity; F:transcription corepressor activity; C:nucleoplasm; C:nucleolus; P:negative regulation of cell population proliferation; P:negative regulation of neuron projection development; C:nuclear matrix; C:transcriptional re…	F:GO:0003700; F:GO:0003714; P:GO:0006355; P:GO:0045892	IPR037249 (G3DSA:1.20.120.GENE3D); IPR003894 (PFAM); mobidb-lite (MOBIDB_LITE); mobidb-lite (MOBIDB_LITE); PTHR10379:SF6 (PANTHER); IPR013289 (PANTHER); IPR003894 (PROSITE_PROFILES); IPR037249 (SUPERFAMILY)	F:DNA-binding transcription factor activity; F:transcription corepressor activity; P:regulation of transcription, DNA-templated; P:negative regulation of transcription, DNA-templated
110490135	LOC110490135	uncharacterized protein LOC110490135 isoform	uncharacterized protein LOC111950180 isoform X1	110.141	-1.26244	0.337434	-3.7413	0.000183071	0.00889161	ID=gene28058;Dbxref=GeneID:110490135;Name=LOC110490135;gbkey=Gene;gene=LOC110490135;gene_biotype=protein_coding	2601	1	F:GO:0005515	F:protein binding	F:GO:0005515	IPR006020 (SMART); IPR006020 (PFAM); IPR011993 (G3DSA:2.30.29.GENE3D); PTHR11232 (PANTHER); PTHR11232:SF11 (PANTHER); IPR006020 (PROSITE_PROFILES); cd00934 (CDD); SSF50729 (SUPERFAMILY)	F:protein binding
110508453	LOC110508453	C-C motif chemokine 2-like isoform	---NA---	629.731	-1.26406	0.270272	-4.67699	2.91e-06	0.000450742	ID=gene44698;Dbxref=GeneID:110508453;Name=LOC110508453;gbkey=Gene;gene=LOC110508453;gene_biotype=protein_coding	16879	3	F:GO:0003677; P:GO:0006313; P:GO:0015074	F:DNA binding; P:transposition, DNA-mediated; P:DNA integration	F:GO:0003677; P:GO:0006313; P:GO:0015074	G3DSA:3.30.420.470 (GENE3D); IPR036388 (G3DSA:1.10.10.GENE3D); IPR038717 (PFAM); IPR002492 (PFAM); PTHR23022 (PANTHER); PTHR23022:SF92 (PANTHER); IPR009057 (SUPERFAMILY)	F:DNA binding; P:transposition, DNA-mediated; P:DNA integration
110535093	LOC110535093	beta-adducin-like	ADDB_MOUSEBeta-adducin OS=Mus musculus OX=10090 GN=Add2 PE=1 SV=4	44.9787	-1.26627	0.384294	-3.29505	0.000984031	0.0267614	ID=gene20328;Dbxref=GeneID:110535093;Name=LOC110535093;gbkey=Gene;gene=LOC110535093;gene_biotype=protein_coding	25330	25	F:GO:0003677; F:GO:0005200; F:GO:0005516; C:GO:0005654; C:GO:0005829; P:GO:0006313; P:GO:0006811; P:GO:0007416; C:GO:0008290; C:GO:0014069; P:GO:0015074; F:GO:0019901; P:GO:0030097; F:GO:0030507; C:GO:0031410; P:GO:0032092; F:GO:0042803; C:GO:0044853; F:GO:0046982; P:GO:0050901; F:GO:0051015; P:GO:0051016; P:GO:0051017; P:GO:0055085; C:GO:0098978	F:DNA binding; F:structural constituent of cytoskeleton; F:calmodulin binding; C:nucleoplasm; C:cytosol; P:transposition, DNA-mediated; P:ion transport; P:synapse assembly; C:F-actin capping protein complex; C:postsynaptic density; P:DNA integration; F:protein kinase binding; P:hemopoiesis; F:spectrin binding; C:cytoplasmic vesicle; P:positive regulation of protein binding; F:protein homodimeriza…	F:GO:0003677; P:GO:0006313; P:GO:0015074	G3DSA:3.30.420.470 (GENE3D); IPR036388 (G3DSA:1.10.10.GENE3D); IPR002492 (PFAM); IPR009057 (SUPERFAMILY)	F:DNA binding; P:transposition, DNA-mediated; P:DNA integration
[truncated: 195 more rows]

## Sheet: Sus_Gill_1dpe_Go_Enrichment
GO ID	GO Name	GO Category	FDR	P-Value	Nr Test
GO:0042379	chemokine receptor binding	MOLECULAR_FUNCTION	1.60056e-07	8.14366e-12	11
GO:0008009	chemokine activity	MOLECULAR_FUNCTION	2.01649e-07	2.05199e-11	10
[truncated: 36 more rows]

## Sheet: Res_Intestine_7dpe_DEGs
GeneID	gene	product	Blast.Description	baseMean	log2FoldChange	lfcSE	stat	pvalue	padj	SeqName	Length	X.GO	GO.IDs	GO.Names	InterPro.GO.IDs	InterPro.IDs	InterPro.GO.Names	Enzyme.Codes	Enzyme.Names
[truncated: 16 more rows]

[truncated: 8 more sheets: Sus_Intestine_7dpe_DEGs, Control_Comparison_DEGs, Sus_Intestine_14dpe_DEGs, Upregulated_DEGs_14dpe_GO_Terms, Downregulated_DEGs_14dpe_GO, Sus_Intestine_21dpe_DEGs, Upregulated_DEGs_21dpe_GO_Terms, Downregulated_DEGs_21dpe_GO]
